# Supplementary material for: Systematic Evaluation of a Novel 6-dye Direct and Multiplex PCR-CE-Based InDel Typing System for Forensic Purposes
Source: Front Genet. 2022 Jan 10;12:744645. doi: 10.3389/fgene.2021.744645 (PMC8784372; doi:10.3389/fgene.2021.744645)
Supplement: Supplementary file 1 [file DataSheet1.xlsx]

## Sheet: Supplementary Tables Catalogs
Supplementary Tables Catalogs
Supplementary Table	Content
Supplementary Table S1	Detailed information of 60 genetic markers (57 A-InDels, 2 Y-InDels, and Amelogenin) in the novel typing system
Supplementary Table S2	Detail information of the 1KG populations and Hainan Li group
Supplementary Table S3	Results of Hardy-Weinberg equilibrium (HWE) tests for the 57 A-InDels in the 1KG populations and Hainan Li group
Supplementary Table S4	Insertion allelic frequencies of the 57 A-InDels in the 1KG populations and Hainan Li group
Supplementary Table S5	Matching Probability (MP) of the 57 A-InDels in the 1KG populations and Hainan Li group
Supplementary Table S6	Power of Discrimination (PD) of the 57 A-InDels in the 1KG populations and Hainan Li group
Supplementary Table S7	Polymorphism Information Content (PIC) of the 57 A-InDels in the 1KG populations and Hainan Li group
Supplementary Table S8	Power of Exclusion (PE) of the 57 A-InDels in the 1KG populations and Hainan Li group
Supplementary Table S9	Typical Paternity Index (TPI) of the 57 A-InDels in the 1KG populations and Hainan Li group
Supplementary Table S10	Heterozygote (He) of the 57 A-InDels in the 1KG populations and Hainan Li group
Supplementary Table S11	Pairwise FST and corresponding p-values between the Hainan Li group and 1KG populations

## Sheet: Table S1
Supplementary Table S1 Detailed information of 60 genetic markers (57 A-InDels, 2 Y-InDels, and Amelogenin) in the novel typing system
Locus		Fluorescent	Type	Most severe consequence	Alleles	Ancestral	Location (GRCh38/hg38)	Allelic Ladder	9948 DNA
chr1	rs3067397	PUR	INDEL	intron variant	TATCTTA/TA	TATCTTA	Chromosome 1:61786307-61786313	D,I	D,I
	rs10607699	HEX	INDEL	intron variant	CCTCCT/CCT	-	Chromosome 1:68104512-68104517	D,I	D,I
	rs71852971	FAM	INDEL	non coding transcript exon variant	ACTCA/A	ACTCA	Chromosome 1:93163154-93163158	D,I	D,I
	rs59841142	SUM	INDEL	intron variant	CTAAC/CTAACTAAC	CTAAC	Chromosome 1:166101534-166101538	D,I	D,I
	rs67487831	LYN	INDEL	intron variant	TCAATCAA/TCAA	TCAATCAA	Chromosome 1:241342366-241342373	D,I	I
chr2	rs11277697	PUR	INDEL	intron variant	TTAGGTTAG/TTAG	TTAGGTTAG	Chromosome 2:1131017-1131025	D,I	I
	rs113011930	HEX	INDEL	intron variant	TTCTTT/TTCTTTCTTT	TTCTTT	Chromosome 2:55769123-55769128	D,I	I
	rs34076006	LYN	INDEL	intron variant	GAAG/G	GAAG	Chromosome 2:149411361-149411364	D,I	I
	rs146875868	PUR	INDEL	regulatory region variant	TCTTTCTT/TCTT	TCTTTCTT	Chromosome 2:235702105-235702112	D,I	D,I
chr3	rs145191158	FAM	INDEL	intron variant	TTTGTTT/TTT	TTTGTTT	Chromosome 3:58007507-58007513	D,I	I
	rs66477007	SUM	DELETION	intron variant	AAGA/-	AAGA	Chromosome 3:112735287-112735290	D,I	D
	rs10590825	FAM	INDEL	intron variant	CCTCCT/CCT	-	Chromosome 3:140178639-140178644	D,I	D,I
chr4	rs3834231	LYN	INDEL	intron variant	TAGGTAGG/TAGG	-	Chromosome 4:8378586-8378593	D,I	I
	rs145577149	HEX	INDEL	intron variant	AAATAAA/AAA	AAATAAA	Chromosome 4:47898170-47898176	D,I	I
	rs35309403	HEX	INDEL	intron variant	ACTGA/A	ACTGA	Chromosome 4:113582580-113582584	D,I	D,I
	rs3064355	LYN	INDEL	intergenic variant	AGAAGAA/AGAA	AGAAGAA	Chromosome 4:133060191-133060197	D,I	D,I
chr5	rs66595817	LYN	DELETION	intron variant	CTTTC/-	CTTTC	Chromosome 5:113807937-113807941	D,I	D,I
	rs1160980	HEX	INDEL	intron variant	TGATGAT/TGAT	TGATGAT	Chromosome 5:129037411-129037417	D,I	D
chr6	rs60867863	FAM	INDEL	intron variant	ATTAATTA/ATTA	ATTAATTA	Chromosome 6:6445785-6445792	D,I	I
	rs112879447	HEX	INDEL	intergenic variant	TATAA/TATAACTATAA	TATAA	Chromosome 6:31061079-31061083	D,I	D
	rs79225518	FAM	INDEL	intron variant	AAGAAGA/AAGA	AAGAAGA	Chromosome 6:162610654-162610660	D,I	D,I
chr7	rs3217112	SUM	INDEL	3 prime UTR variant	TAATATA/TA	TAATATA	Chromosome 7:36395394-36395400	D,I	I
	rs67426579	SUM	INDEL	intron variant	GTGGTGG/GTGG	-	Chromosome 7:76832720-76832726	D,I	I
	rs151335218	FAM	INDEL	intron variant	AAGTAAG/AAG	AAGTAAG	Chromosome 7:111299928-111299934	D,I	I
	rs142221201	SUM	INDEL	intron variant	AAAGA/A	AAAGA	Chromosome 7:133827357-133827361	D,I	I
chr8	rs60564093	LYN	INDEL	intron variant	ATCATCA/ATCA	ATCATCA	Chromosome 8:63495393-63495399	D,I	D
	rs57981446	FAM	INDEL	downstream gene variant	AGGAGAGGAG/AGGAG	AGGAGAGGAG	Chromosome 8:114964567-114964576	D,I	I
	rs67365630	LYN	DELETION	intron variant	ACT/-	ACT	Chromosome 8:141076358-141076360	D,I	I
chr9	rs35464887	SUM	INDEL	intron variant	TTTATTTA/TTTA	-	Chromosome 9:20930190-20930197	D,I	D
	rs76158822	LYN	INDEL	intergenic variant	TTAAGTTAA/TTAA	TTAAGTTAA	Chromosome 9:25018528-25018536	D,I	I
	rs5897566	HEX	INDEL	intron variant	TAACTA/TA	TAACTA	Chromosome 9:34310392-34310397	D,I	D,I
	rs67405073	FAM	INDEL	intron variant	TGATG/TG	TGATG	Chromosome 9:124303359-124303363	D,I	D,I
chr10	rs140683187	FAM	INDEL	intron variant	AACAACA/AACA	AACAACA	Chromosome 10:13857820-13857826	D,I	I
	rs5787309	FAM	INDEL	intron variant	TTATTTTA/TTA	TTATTTTA	Chromosome 10:98769092-98769099	D,I	D,I
	rs34287950	FAM	INDEL	intron variant	TTTT/T	TTTT	Chromosome 10:110260060-110260063	D,I	I
chr11	rs67100350	SUM	INDEL	intron variant	TAGTTAGTT/TAGTT	TAGTTAGTT	Chromosome 11:20529002-20529010	D,I	D
	rs769299	FAM	INDEL	intron variant	TATCTA/TA	TATCTA	Chromosome 11:84269039-84269044	D,I	D
	rs3076465	FAM	INDEL	intron variant	TTATTT/TT	TTATTT	Chromosome 11:103356515-103356520	D,I	D
chr12	rs67939200	SUM	INDEL	intron variant	TCATCATC/TCATC	TCATCATC	Chromosome 12:40166674-40166681	D,I	D
	rs145941537	SUM	INDEL	intron variant	AATTAA/AA	AATTAA	Chromosome 12:66860376-66860381	D,I	I
	rs67264216	PUR	INDEL	intron variant	TGTCGTGTC/TGTC	TGTCGTGTC	Chromosome 12:130943275-130943283	D,I	I
chr13	rs35453727	HEX	INDEL	intron variant	AGAAGAA/AGAA	AGAAGAA	Chromosome 13:28237881-28237887	D,I	D,I
	rs35065898	LYN	INDEL	intron variant	ACTTACTTA/ACTTA	ACTTACTTA	Chromosome 13:102162255-102162263	D,I	D
chr14	rs561160795	PUR	INDEL	intron variant	TG/TGGTG	TG	Chromosome 14:67130551-67130552	D,I	D
	rs61490765	LYN	INDEL	intron variant	TTAATTTAAT/TTAAT	TTAATTTAAT	Chromosome 14:91929282-91929291	D,I	I
chr15	rs34419736	PUR	INDEL	5 prime UTR variant	AAGAAGAA/AAGAA	AAGAAGAA	Chromosome 15:29744803-29744810	D,I	D
	rs77635204	PUR	INDEL	intron variant	AGAAAGAA/AGAA	AGAAAGAA	Chromosome 15:38590750-38590757	D,I	I
	rs34421865	FAM	INDEL	intron variant	CTCTCT/CT	CTCTCT	Chromosome 15:49138327-49138332	D,I	D,I
	rs66739142	SUM	INDEL	intron variant	TCTTTT/T	TCTTTT	Chromosome 15:67506534-67506539	D,I	D,I
	rs10626599	HEX	INDEL	intergenic variant	TGTGC/TGTGCTGTGC	TGTGC	Chromosome 15:95078876-95078880	D,I	D,I
chr16	rs145010051	SUM	INDEL	3 prime UTR variant	GGAGGAGGAGGA/GGAGGAGGA	GGAGGAGGAGGA	Chromosome 16:89711942-89711953	D,I	I
chr17	rs72031009	PUR	INDEL	downstream gene variant	TAGAGTAG/TAG	TAGAGTAG	Chromosome 17:51186360-51186367	D,I	D
chr18	rs77206391	HEX	INDEL	intergenic variant	ACAAACAAACAA/ACAAACAA	ACAAACAAACAA	Chromosome 18:26037346-26037357	D,I	I
chr19	rs33971783	PUR	INDEL	intron variant	TGTTTG/TG	TGTTTG	Chromosome 19:15379311-15379316	D,I	D,I
	rs72085595	LYN	INDEL	intron variant	TGTCTG/TG	TGTCTG	Chromosome 19:33090235-33090240	D,I	I
	rs34529638	PUR	INDEL	intron variant	CCTCCT/CCT	CCTCCT	Chromosome 19:38994748-38994753	D,I	D,I
chr21	rs538690481	SUM	DELETION	intron variant	TCTGAA/-	-	Chromosome 21:35052999-35053004	D,I	D
chrY	rs199815934	PUR	INDEL	3 prime UTR variant	CTTCTCTTCTC/CTTCTC	CTTCTCTTCTC	Chromosome Y:15508700-15508710	D,I	I
	rs76041101	PUR	INDEL	intergenic variant	AGTAGTAGT/AGTAGT	-	Chromosome Y:16371766-16371774	D,I	I
	Amelogenin	PUR						X,Y	X,Y

## Sheet: Table S2
Supplementary Table S2 Detail information of the 1KG populations and Hainan Li group
Population		Abbreviation		n
African ancestry
Esan in Nigeria	Esan	ESN	AFR	99
Gambian in Western Division, Mandinka	Gambian	GWD		113
Luhya in Webuye, Kenya	Luhya	LWK		99
Mende in Sierra Leone	Mende	MSL		85
Yoruba in Ibadan, Nigeria	Yoruba	YRI		108
African Caribbean in Barbados	Barbadian	ACB		96
People with African Ancestry in Southwest USA	African-American SW	ASW		61
Americas
Colombians in Medellin, Colombia	Colombian	CLM	AMR	94
People with Mexican Ancestry in Los Angeles, CA, USA	Mexican-American	MXL		64
Peruvians in Lima, Peru	Peruvian	PEL		85
Puerto Ricans in Puerto Rico	Puerto Rican	PUR		104
East Asian ancestry
Chinese Dai in Xishuangbanna, China	Dai Chinese	CDX	EAS	93
Han Chinese in Beijing, China	Han Chinese	CHB		103
Southern Han Chinese	Southern Han Chinese	CHS		105
Japanese in Tokyo, Japan	Japanese	JPT		104
Kinh in Ho Chi Minh City, Vietnam	Kinh Vietnamese	KHV		99
Li minority in Hainan island, China	Li minority	HNL		279
European ancestry
Utah residents (CEPH) with Northern and Western European ancestry	CEPH	CEU	EUR	99
British in England and Scotland	British	GBR		91
Finnish in Finland	Finnish	FIN		99
Iberian Populations in Spain	Spanish	IBS		107
Toscani in Italia	Tuscan	TSI		107
South Asian ancestry
Bengali in Bangladesh	Bengali	BEB	SAS	86
Gujarati Indians in Houston, TX, USA	Gujarati	GIH		103
Indian Telugu in the UK	Telugu	ITU		102
Punjabi in Lahore, Pakistan	Punjabi	PJL		96
Sri Lankan Tamil in the UK	Tamil	STU		102
Total				2783
1KG, 1000 Genomes Project; n, number of population size; AFR, African; AMR, Americas; EAS, East Asian; EUR, European; SAS, South Asian.

## Sheet: Table S3
Supplementary Table S3 Results of Hardy-Weinberg equilibrium (HWE) tests for the 57 A-InDels in the 1KG populations and Hainan Li group
Locus/HWE		African ancestry							Americas				East Asian ancestry						European ancestry					South Asian ancestry
		ACB	ASW	ESN	GWD	LWK	MSL	YRI	CLM	MXL	PUR	PEL	CDX	CHB	CHS	JPT	KHV	HNL	CEU	GBR	FIN	IBS	TSI	BEB	GIH	ITU	PJL	STU
chr1	rs3067397	0.33065	0.528962	0.236861	0.782991	0.720321	0.958287	0.934259	0.768855	0.814116	0.449514	0.77388	0.943562	0.557223	0.951002	0.649109	0.995059	0.586066	0.362237	0.668206	0.209419	0.835705	0.635616	0.914649	0.64854	0.818538	0.925583	0.420617
	rs10607699	0.530886	0.528962	0.849875	0.741257	0.659629	0.506349	0.0713344	0.743954	0.321136	0.573592	0.89367	0.803334	0.379409	0.771629	0.769538	0.490879	0.173315	0.615661	0.597363	0.0115248	0.0426104	0.311777	0.384861	0.752367	0.0490362	0.813432	0.597561
	rs71852971	0.735883	0.210003	0.612873	0.75278	0.97748	0.849241	0.525085	0.762448	0.8935	0.673933	0.49726	0.643638	0.313634	0.844346	0.486979	0.24077	0.980314	0.516479	0.742394	0.237586	0.926178	0.500576	0.997974	0.311061	0.978009	0.43882	0.301065
	rs59841142	0.961253	0.976392	0	1	0.994199	0	0	0.715647	0.84644	0.408842	0.640239	0.983858	0.793727	0.268042	0.0516542	0.450211	0.0324807	0.217954	0.501415	0.991483	0.503636	0.0972824	0.765173	0.793451	0.660681	0.300333	0.995271
	rs67487831	0.959193	0.940902	0.548729	0.835767	0.731181	0.8235	0.734319	0.959364	0.539185	0.678095	0.413932	0.678144	0.147159	0.901869	0.842033	0.111262	0.0766659	0.0478983	0.651309	0.307949	0.726785	0.260738	0.663015	0.241074	0.70341	0.372723	0.102588
chr2	rs11277697	0.953927	0.812603	0.699581	0.612759	0.181518	0.344771	0.831059	0.200673	0.444998	0.124825	0.757956	0.261365	0.990785	0.433944	0.613556	0.369016	0.557952	0.960938	0.091672	0.0680705	0.88272	0.119353	0.628028	0.43147	0.0623204	0.98806	0.225063
	rs113011930	0.974206	0.976392	1	0.978198	0	0.939241	0.99469	0.963567	0.65203	0.882715	0.908636	0.190408	0.18464	0.525401	0.404427	0.423719	0.82206	0.808738	0.926134	0.994199	0.422026	0.994318	0.813358	0.609656	0.514814	0.563435	0.171757
	rs34076006	0.946541	1	1	0.987496	1	0	0	0.488542	0.545614	0.435166	0.759932	0.0697008	0.960132	0.7894	0.328117	0.186727	0.854	0.973059	0.932609	0.298596	0.630217	0.249579	0.769665	0.407632	0.721342	0.882928	0.450814
	rs146875868	0.974206	0.99048	0	0.994929	1	0	0	0.297955	0.714874	0.123024	0.651495	0.803334	0.0157436	0.779186	0.812768	0.684658	0.285558	0.711638	0.465781	0.786957	0.354334	0.503636	0.464058	0.477011	0.879371	0.278444	0.748566
chr3	rs145191158	0.974206	0.937557	0	0	0.994199	0	0	0.78927	0.587302	0.0911786	0.627216	0.604752	0.686389	0.520541	0.631645	0.379109	0.481478	0.400051	0.217693	0.969682	0.433487	0.295367	0.032846	0.937128	0.305695	0.80055	0.112697
	rs66477007	0.691174	0.680553	0.855031	0.688008	0.986085	0.910588	0.645594	0.458014	0.961144	0.998478	0.558981	0.549469	0.642185	0.630343	0.694939	0.479786	0.644285	0.0390115	0.596483	0.0939409	0.289423	0.450918	0.965796	0.567168	0.742997	0.907858	0.396003
	rs10590825	0.870955	0.340912	0.373605	0.967983	0.986968	0.000415584	0.856492	0.92091	0.630809	0.303522	0.702965	0.460735	0.730735	0.33515	0.741494	0.762636	0.487703	0.0530423	0.830735	0.479786	0.0860869	0.321342	0.731539	0.575829	0.520941	0.14141	0.346009
chr4	rs3834231	0.200426	0.26201	0.564961	0.702873	0.289542	0.316121	0.393965	0.782454	0.66522	0.649109	0.946209	0.857469	0.170043	0.803318	0.64463	0.411775	0.957237	0.419004	0.391965	0.731466	0.168025	0.168025	0.400829	0.817356	0.132315	0.750183	0.396003
	rs145577149	0.80055	0.983114	0.365732	0.0682562	0.414376	0.212081	0.31349	0.443435	0.776819	0.32919	0.0738441	0.616792	0.543798	0.326614	0.0516937	0.423719	0.995532	0.774729	0.309847	0.857471	0.425056	0.418565	0.551465	0.251669	0.756535	0.415739	0.870926
	rs35309403	0.940361	0.547813	0.140648	0.407499	0.304481	0.464375	0.0102468	0.311218	0.20054	0.694939	0.985439	0.283323	0.860356	0.0390562	0.373608	0.621109	0.221864	0.621109	0.834972	0.543003	0.629139	0.550075	0.0885697	0.854729	0.483762	0.047058	0.516688
	rs3064355	0.0876453	0.888915	0.625745	0.328325	0.289542	0.707794	0.418358	0.846058	0.573428	0.866079	0.952915	0.716442	0.126871	0.958292	0.279917	0.939812	0.283408	0.0785616	0.549637	0.591472	0.268887	0.960905	0.269239	0.0683579	0.583524	0.387846	0.396003
chr5	rs66595817	0.239377	0.481438	0.153885	0.472822	0.986085	0.802361	0.990631	0.712485	0.161981	0.423929	0.279875	0.700432	0.656981	0.760718	0.563693	0.913708	0.15196	0.119456	0.6299	0.199999	0.329582	0.447919	0.17781	0.131141	0.533635	0.924747	0.469894
	rs1160980	0.679356	0.653581	0.554874	0.228221	0.267436	0.264851	0.383585	0.014213	0.575543	0.957604	0.971307	0.0773088	0.694779	0.912185	0.691525	0.426171	0.326093	0.870746	0.22852	0.725587	0.339535	0.835705	0.486308	0.508372	0.233904	0.847315	0.00283506
chr6	rs60867863	0.994014	1	0	0.0536574	0.994199	0	0	0.674982	0.84644	0.632204	0.686451	0.027686	0.267284	0.47786	0.812768	0.883186	0.723137	0.855031	0.297955	0.783902	0.801325	0.665144	0.614501	0.707094	0.0323908	0.502917	0.899504
	rs112879447	0.756292	0.376362	0.532301	0.587896	0.862288	0.250091	0.762	0.408043	0.670619	0.573592	0.934376	0.653823	0.460342	0.719754	0.882501	0.456358	0.98902	0.63299	0.432245	0.0876263	0.68825	0.800748	0.259518	0.743726	0.945539	0.613925	0.0195224
	rs79225518	0.930195	0.9135	0.932424	0.909996	0.855031	0.939241	0.986903	0.338643	0.200245	0.454259	0.780349	0.919636	0.0127137	0.305171	0.259555	0.191539	0.607411	0.100917	0.674349	0.67928	0.608215	0.515561	0.890806	0.615797	0.4671	0.912383	0.25177
chr7	rs3217112	0.523192	0.793832	0.711638	0.148362	0.896419	0.83899	0.911483	0.879479	0.66522	0.898674	0.110918	0.896302	0.147159	0.62271	0.632986	0.240481	0.953686	0.622975	0.746288	0.930738	0.965867	0.267671	0.890806	0.188125	0.749091	0.0954164	0.812708
	rs67426579	0.281066	0.739191	0.411091	0.943477	0.706088	0.496436	0.830856	0.0109835	0.461596	0.86301	0.333122	0.716442	0.732181	0.358126	0.442545	0.0392918	0.779564	0.476036	0.930893	0.242886	0.926846	0.895306	0.567311	0.419703	0.803867	0.164539	0.132315
	rs151335218	0.578965	0.776425	0.0573931	0.167275	0.460477	0.133058	0.228366	0.846058	0.974874	0.691525	0.570093	0.965875	0.397582	0.00695579	0.177904	0.130705	0.896791	0.89286	0.231929	0.283089	0.473303	0.690828	0.390093	0.707094	0.461244	0.204546	0.420617
	rs142221201	0.294428	0.67725	0.66627	0.782991	0.665101	0.994876	0.818358	0.591312	0.778902	0.148381	0.500205	0.965875	0.423334	0.139301	0.895429	0.711113	0.428014	0.711914	0.685936	0.876368	0.572576	0.457168	0.702705	0.631276	0.386553	0.897884	0.529028
chr8	rs60564093	0.706572	0.783186	0.419004	0.66977	0.996743	0.368166	0.436126	0.796303	0.0388658	0.728772	0.12037	0.101212	0.436168	0.607426	0.974299	0.118972	0.209039	0.699581	0.391965	0.26257	0.389496	0.170729	0.631751	0.622524	0.124666	0.877691	0.656435
	rs57981446	0.994014	0.886628	0	0.987496	0.985682	0	0	0.443241	0.473657	0.503522	0.610249	0.0221932	0.778941	0.00947763	0.495836	0.744038	0.946503	0.992842	0.579818	0.406245	0.86978	0.680411	0.31019	0.184113	0.869622	0.399572	0.295401
	rs67365630	0.821277	0.914618	0.706088	0.574064	0.886058	0.558981	0.891985	0.325116	0.564417	0.0405209	0.204016	0.770693	0.748154	0.190431	0.142525	0.145097	0.130294	0.75177	0.933534	0.564961	0.768677	0.800748	0.534919	0.240865	0.852956	0.767919	0.586205
chr9	rs35464887	0.695687	0.265625	0.646024	0.499264	0.725587	0.611233	0.315682	0.330567	0.0517836	0.598239	0.551438	0.482825	0.299172	0.263228	0.882501	0.0834907	0.276961	0.860081	0.513569	0.0671554	0.500576	0.991277	0.156702	0.353376	0.4671	0.659755	0.155843
	rs76158822	0.974206	0.99048	0	0.967287	0.985682	0.993224	0	0.211658	0.528281	0.541425	0.414078	0.240056	0.9586	0.373976	0.558137	0.959311	0.0549961	0.731181	0.907176	0.90399	0.69055	0.994318	0.614501	0.691939	0.289259	0.95816	0.903277
	rs5897566	0.580125	0.850109	0.825522	0.776652	0.637137	0.87805	0.755334	0.308066	0.0490083	0.661594	0.268474	0.199371	0.0305204	0.283741	0.739874	0.490879	0.035005	0.224815	0.610473	0.894474	0.401803	0.183671	0.339483	0.359037	0.216974	0.70428	0.0166811
	rs67405073	0.237373	0.196202	0.496087	0.357689	0.762384	0.55449	0.830856	0.0389184	0.956043	0.530669	0.239528	0.406543	0.331563	0.0153361	0.0730486	0.250966	0.114001	0.320722	0.484156	0.336123	0.221512	0.791521	0.843843	0.944665	0.336053	0.372723	0.199702
chr10	rs140683187	0.140208	0.0124896	0.495429	0.6229	0.289542	0.480189	0.884703	0.109698	0.76778	0.632986	0.871512	0.0483662	0.897491	0.02739	0.760305	0.870746	0.994893	0.487689	0.68175	0.00764849	0.955119	0.196771	0.534919	0.943106	0.0793922	0.694054	0.186257
	rs5787309	0.884168	0.776425	0.134081	0.639122	0.454993	0.835176	0.107882	0.753944	0.178124	0.590419	0.613313	0.22101	0.460342	0.0161425	0.0558867	0.760894	0.957825	0.432164	0.136992	0.0340104	0.692096	0.985992	0.253972	0.942252	0.24481	0.691174	0.533803
	rs34287950	0.264201	0.995986	0.622975	0.692529	0.711914	0.947127	0.525085	0.613588	0.974874	0.858065	0.761941	0.585027	0.0252271	0.976077	0.405906	0.0604869	0.706304	0.958104	0.675154	0.855031	0.447802	0.818776	0.957755	0.259317	0.107484	0.169654	0.0432504
chr11	rs67100350	0.780991	0.929172	0.0227612	0.132171	0.591472	0.219769	0.712285	0.649431	0.850107	0.957143	0.402362	0.678144	0.914111	0.460236	0.607643	0.730109	0.826442	0.479769	0.760657	0.851475	0.818055	0.242908	0.763486	0.478668	0.517628	0.785951	0.916864
	rs769299	0.972718	0.564847	0.423719	0.798046	0.960938	0.551438	0.431918	0.608734	0.318502	0.899727	0.923978	0.279834	0.96451	0.968703	0.915573	0.931698	0.882763	0.753676	0.779235	0.823962	0.706046	0.309506	0.400929	0.730735	0.807323	0.85751	0.300199
	rs3076465	0.971026	0.315888	0.585375	0.776652	0.991483	0.846621	0.841505	0.330567	0.114363	0.513283	0.878107	0.111918	0.9586	0.35423	0.972792	0.0289922	0.244658	0.187994	0.234581	0.250966	0.68825	0.827463	0.0161111	0.0535493	0.713772	0.517215	0.583524
chr12	rs67939200	0.819754	0.276629	0.682342	0.819079	0.398681	0.152639	0.504657	0.762448	0.58221	0.865389	0.558981	0.0331732	0.944665	0.566361	0.927363	0.392519	0.569489	0.770937	0.406377	0.338332	0.60811	0.781092	0.890806	0.928777	0.331621	0.457272	0.34975
	rs145941537	0.329663	0.734899	0.907239	0.195489	0.89286	0.956999	0.850897	0.621153	0.95582	0.314337	0.789478	0.204827	0.72153	0.00458474	0.998478	0.118427	0.453557	0.862288	0.88945	0.307949	0.101137	0.874343	0.649735	0.793727	0.484688	0.870955	0.00090841
	rs67264216	0.215875	0.929172	0.268704	0.766396	0.819209	0.568728	0.667443	0.153197	0.765628	0.138498	0.849241	0.643638	0.642636	0.570504	0.842033	0.400938	0.285395	0.902534	0.193714	0.744038	0.739713	0.325916	0.772562	0.269454	0.604233	0.432445	0.341101
chr13	rs35453727	0.688797	0.744026	0.173197	0.589942	0.298821	0.953714	0.362134	0.812912	0.405795	0.790199	0.912407	0.9839	0.359037	0.173157	0.798085	0.528309	0.584168	0.989907	0.760657	0.369222	0.924618	0.271795	0.612604	0.561023	0.763448	0.439977	0.527399
	rs35065898	0.220988	0.793832	0.406245	0.928654	0.502092	0.722029	0.355208	0.884159	0.673143	0.167691	0.857703	0.264188	0.789283	0.816832	0.806892	0.820025	0.849589	0.930738	0.264526	0.992842	0.659546	0.489919	0.508566	0.663891	0.822318	0.601589	0.899504
chr14	rs561160795	0.926295	0.564744	0.927955	0.201339	0.516479	0.824857	0.262011	0.292592	0.575543	0.220987	0.719286	0.0825873	0.630766	0.913734	0.168928	0.00416801	0.652595	0.22953	0.675154	0.394122	0.439837	0.965867	0.580458	0.295786	0.954875	0.837937	0.102588
	rs61490765	0.404508	0.295766	0.599902	0.672184	0.661861	0.0348335	0.700116	0.892933	0.776819	0.972792	0.0535145	0.0221932	0.273132	0.107393	0.0233134	0.339551	0.121699	0.624792	0.784571	0.858178	0.137302	0.840286	0.836137	0.946337	0.263083	0.0379446	0.998443
chr15	rs34419736	0.697867	0.639545	0.911688	0.11752	0.654928	0.0857361	0.869546	0.72889	0.940357	0.383394	0.956066	0.894563	0.767127	0.728043	0.00278892	0.615661	0.974619	0.00419114	0.953656	0.63299	0.893118	0.893118	0.574296	0.0327781	0.640647	0.780991	0.289266
	rs77635204	0.985223	0.937557	1	0	0.994199	0	1	0.17599	0.731801	0.570952	0.835176	0.628182	0.211299	0.40483	0.0516542	0.789214	0.971877	0.58999	0.779794	0.261104	0.646318	0.801325	0.363658	0.443647	0.450558	0.576713	0.430149
	rs34421865	0.827206	0.419931	0.676722	0.597849	0.886058	0.749104	0.40831	0.707612	0.223777	0.873199	0.855364	0.734873	0.600963	0.97318	0.812768	0.621109	0.526017	0.390775	0.683188	0.355296	0.460937	0.308219	0.783411	0.642636	0.0340471	0.494357	0.848712
	rs66739142	0.833312	0.790666	0.855031	0.472822	0.915127	0.714414	0.887345	0.523282	0.326656	0.111205	0.920248	0.213135	0.209313	0.228808	0.384419	0.996743	0.364268	0.788796	0.23531	0.716154	0.706667	0.763756	0.783411	0.0550213	0.821195	0.613041	0.921653
	rs10626599	0.64277	0.922448	0.823962	0.94134	0.963986	0.473829	0.736443	0.306922	0.76778	0.812768	0.473829	0.101212	0.18337	0.0703163	0.922983	0.222764	0.712884	0.278462	0.992606	0.823907	0.40775	0.194672	0.855885	0.057748	0.493445	0.540999	0.219012
chr16	rs145010051	1	0	0	0	0	0	0	1	0	1	0	0.92318	0.18464	0.0708972	0.423929	0.583039	0.438746	0	0	0.985682	0	0	0.901407	0.154276	0.986114	0.961668	0.976015
chr17	rs72031009	0.614998	0.849573	0.90399	0.7111	0.874693	0.362998	0.850681	0.367874	0.502279	0.462985	0.596062	0.335211	0.590348	0.271285	0.225968	0.991839	0.673627	0.944643	0.698638	0.991483	0.287212	0.664945	0.343566	0.865456	0.488599	0.451141	0.358406
chr18	rs77206391	0.873329	0.857099	0	0.987496	0.962474	0.97074	1	0.37245	0.776819	0.228305	0.264851	0.637757	0.640363	0.594508	0.357063	0.180669	0.353511	0.413336	0.742489	0.181518	0.722691	0.692096	0.812134	0.626994	0.527399	0.553602	0.763448
chr19	rs33971783	0.288095	0.908558	0.325115	0.718282	0.38755	0.785522	0.446747	0.385843	0.694913	0.691525	0.133058	0.645988	0.385569	0.502194	0.220987	0.479786	0.514642	0.0792578	0.779235	0.787643	0.930547	0.960905	0.21459	0.967792	0.560966	0.940361	0.515652
	rs72085595	0.364372	0.761328	0.585375	0.87419	0.615759	0.829068	0.801325	0.92918	0.974874	0.895429	0.53203	0.476075	0.374898	0.315184	0.64463	0.805132	0.864689	0.0518623	0.889505	0.858178	0.961776	0.947165	0.365173	0.691939	0.722522	0.214293	0.338942
	rs34529638	0.877691	0.659789	0.205787	0.867179	0.135232	0.150533	0.161003	0.520753	0.821719	0.986383	0.81579	0.678144	0.850461	0.61641	0.776174	0.616814	0.995843	0.603837	0.102084	0.870746	0.566245	0.19473	0.843843	0.960132	0.693501	0.208048	0.656435
chr21	rs538690481	0.985223	0.99048	0	0	0.985682	0	1	0.79538	0.920268	0.396618	0.910588	0.0314943	0.0706313	0.398486	0.683721	0.516479	0.654779	0.887722	0.361942	0.742411	0.777838	0.807214	0.328052	0.589682	0.932249	0.219618	0.814275
P < 0.0009 (0.05/57), after Bonferroni correction.

## Sheet: Table S4
Supplementary Table S4 Insertion allelic frequencies of the 57 A-InDels in the 1KG populations and Hainan Li group
Locus/Insertion frequencies		African ancestry							Americas				East Asian ancestry						European ancestry					South Asian ancestry
		ACB	ASW	ESN	GWD	LWK	MSL	YRI	CLM	MXL	PUR	PEL	CDX	CHB	CHS	JPT	KHV	HNL	CEU	GBR	FIN	IBS	TSI	BEB	GIH	ITU	PJL	STU
chr1	rs3067397	0.776042	0.663934	0.777778	0.845133	0.792929	0.894118	0.800926	0.37766	0.203125	0.418269	0.170588	0.27957	0.305825	0.257143	0.403846	0.30303	0.231183	0.353535	0.434066	0.429293	0.369159	0.462617	0.302326	0.315534	0.235294	0.286458	0.245098
	rs10607699	0.71875	0.663934	0.722222	0.632743	0.651515	0.647059	0.703704	0.675532	0.546875	0.524038	0.617647	0.602151	0.674757	0.685714	0.716346	0.626263	0.544803	0.535354	0.538462	0.530303	0.602804	0.584112	0.656977	0.601942	0.627451	0.651042	0.632353
	rs71852971	0.880208	0.803279	0.858586	0.889381	0.853535	0.870588	0.875	0.239362	0.421875	0.418269	0.335294	0.327957	0.320388	0.385714	0.365385	0.378788	0.327957	0.313131	0.32967	0.318182	0.397196	0.359813	0.325581	0.334951	0.313725	0.255208	0.289216
	rs59841142	0.0260417	0.0245902	0	0.00442478	0.010101	0	0	0.0851064	0.164062	0.197115	0.117647	0.360215	0.480583	0.480952	0.528846	0.449495	0.383513	0.267677	0.225275	0.227273	0.154206	0.219626	0.273256	0.286408	0.343137	0.28125	0.29902
	rs67487831	0.890625	0.860656	0.90404	0.884956	0.919192	0.911765	0.935185	0.654255	0.671875	0.6875	0.652941	0.596774	0.543689	0.580952	0.625	0.59596	0.704301	0.621212	0.593407	0.616162	0.635514	0.635514	0.656977	0.616505	0.602941	0.567708	0.656863
chr2	rs11277697	0.385417	0.418033	0.40404	0.278761	0.308081	0.358824	0.37963	0.515957	0.460938	0.519231	0.411765	0.301075	0.383495	0.366667	0.283654	0.338384	0.326165	0.550505	0.565934	0.616162	0.64486	0.61215	0.406977	0.407767	0.362745	0.421875	0.357843
	rs113011930	0.979167	0.97541	0.994949	0.982301	1	0.964706	0.990741	0.898936	0.890625	0.951923	0.835294	0.451613	0.509709	0.504762	0.5	0.439394	0.428315	0.934343	0.961538	0.989899	0.925234	0.901869	0.744186	0.854369	0.789216	0.802083	0.794118
	rs34076006	0.96875	0.991803	0.994949	0.986726	0.994949	1	1	0.712766	0.648438	0.759615	0.417647	0.505376	0.495146	0.52381	0.576923	0.530303	0.453405	0.893939	0.901099	0.833333	0.827103	0.911215	0.604651	0.703883	0.656863	0.703125	0.671569
	rs146875868	0.979167	0.983607	1	0.99115	0.994949	1	1	0.893617	0.835938	0.817308	0.841176	0.397849	0.495146	0.395238	0.514423	0.439394	0.362007	0.863636	0.82967	0.813131	0.799065	0.845794	0.680233	0.762136	0.691176	0.739583	0.740196
chr3	rs145191158	0.979167	0.959016	1	1	0.989899	1	1	0.781915	0.820312	0.850962	0.670588	0.650538	0.558252	0.514286	0.442308	0.525253	0.571685	0.79798	0.868132	0.858586	0.780374	0.817757	0.52907	0.601942	0.519608	0.625	0.534314
	rs66477007	0.791667	0.704918	0.944444	0.809735	0.79798	0.852941	0.898148	0.324468	0.25	0.326923	0.211765	0.677419	0.640777	0.671429	0.658654	0.606061	0.655914	0.247475	0.263736	0.287879	0.280374	0.308411	0.482558	0.334951	0.411765	0.359375	0.431373
	rs10590825	0.484375	0.516393	0.459596	0.548673	0.59596	0.511765	0.574074	0.56383	0.601562	0.495192	0.735294	0.532258	0.495146	0.442857	0.596154	0.464646	0.44086	0.474747	0.357143	0.393939	0.406542	0.406542	0.569767	0.446602	0.54902	0.484375	0.54902
chr4	rs3834231	0.552083	0.532787	0.555556	0.588496	0.510101	0.617647	0.587963	0.617021	0.742188	0.596154	0.694118	0.61828	0.650485	0.638095	0.706731	0.59596	0.664875	0.560606	0.620879	0.611111	0.593458	0.593458	0.581395	0.61165	0.666667	0.671875	0.568627
	rs145577149	0.625	0.57377	0.676768	0.579646	0.636364	0.576471	0.685185	0.728723	0.554688	0.711538	0.594118	0.392473	0.364078	0.409524	0.394231	0.439394	0.374552	0.626263	0.708791	0.565657	0.761682	0.691589	0.686047	0.631068	0.666667	0.630208	0.647059
	rs35309403	0.432292	0.442623	0.479798	0.597345	0.409091	0.547059	0.435185	0.457447	0.59375	0.341346	0.711765	0.677419	0.665049	0.604762	0.615385	0.661616	0.639785	0.661616	0.307692	0.257576	0.303738	0.228972	0.418605	0.364078	0.318627	0.385417	0.308824
	rs3064355	0.567708	0.540984	0.540404	0.606195	0.489899	0.511765	0.569444	0.531915	0.5	0.456731	0.447059	0.5	0.495146	0.490476	0.591346	0.474747	0.462366	0.5	0.522222	0.479798	0.546729	0.504673	0.546512	0.5	0.509804	0.510417	0.568627
chr5	rs66595817	0.838542	0.803279	0.924242	0.853982	0.79798	0.929412	0.902778	0.670213	0.671875	0.528846	0.770588	0.741935	0.65534	0.671429	0.711538	0.727273	0.650538	0.494949	0.483516	0.474747	0.560748	0.443925	0.593023	0.582524	0.573529	0.65625	0.612745
	rs1160980	0.630208	0.590164	0.616162	0.60177	0.606061	0.664706	0.648148	0.414894	0.375	0.370192	0.394118	0.349462	0.407767	0.395238	0.326923	0.363636	0.369176	0.313131	0.351648	0.505051	0.369159	0.369159	0.511628	0.456311	0.421569	0.390625	0.470588
chr6	rs60867863	0.989583	0.991803	1	0.716814	0.989899	1	1	0.856383	0.835938	0.947115	0.623529	0.526882	0.524272	0.457143	0.514423	0.510101	0.537634	0.944444	0.934066	0.929293	0.934579	0.943925	0.77907	0.718447	0.759804	0.760417	0.696078
	rs112879447	0.619792	0.540984	0.565657	0.438053	0.555556	0.482353	0.611111	0.537234	0.585938	0.524038	0.635294	0.569892	0.495146	0.404762	0.495192	0.484848	0.580645	0.474747	0.494505	0.464646	0.556075	0.570093	0.488372	0.582524	0.588235	0.65625	0.514706
	rs79225518	0.963542	0.95082	0.964646	0.960177	0.944444	0.964706	0.986111	0.851064	0.65625	0.807692	0.770588	0.537634	0.456311	0.504762	0.5	0.535354	0.528674	0.792929	0.818681	0.732323	0.799065	0.845794	0.680233	0.73301	0.740196	0.6875	0.843137
chr7	rs3217112	0.833333	0.795082	0.863636	0.79646	0.954545	0.823529	0.87037	0.840426	0.742188	0.836538	0.723529	0.634409	0.543689	0.62381	0.5625	0.651515	0.596774	0.853535	0.862637	0.818182	0.864486	0.845794	0.680233	0.781553	0.794118	0.692708	0.72549
	rs67426579	0.21875	0.270492	0.171717	0.185841	0.171717	0.176471	0.226852	0.601064	0.539062	0.600962	0.535294	0.5	0.451456	0.485714	0.355769	0.505051	0.512545	0.727273	0.697802	0.666667	0.696262	0.672897	0.680233	0.776699	0.691176	0.734375	0.666667
	rs151335218	0.364583	0.377049	0.419192	0.318584	0.252525	0.335294	0.333333	0.468085	0.46875	0.326923	0.611765	0.344086	0.514563	0.447619	0.475962	0.393939	0.367384	0.520202	0.483516	0.545455	0.485981	0.411215	0.267442	0.281553	0.240196	0.291667	0.245098
	rs142221201	0.895833	0.827869	0.772727	0.845133	0.823232	0.888235	0.87963	0.856383	0.84375	0.836538	0.829412	0.655914	0.737864	0.657143	0.663462	0.681818	0.681004	0.934343	0.934066	0.949495	0.869159	0.920561	0.837209	0.830097	0.862745	0.84375	0.813725
chr8	rs60564093	0.604167	0.581967	0.560606	0.50885	0.560606	0.623529	0.537037	0.5	0.335938	0.490385	0.441176	0.55914	0.558252	0.580952	0.572115	0.550505	0.596774	0.40404	0.379121	0.540404	0.462617	0.369159	0.447674	0.42233	0.495098	0.505208	0.504902
	rs57981446	0.989583	0.942623	1	0.986726	0.984848	1	1	0.691489	0.554688	0.745192	0.358824	0.564516	0.470874	0.514286	0.384615	0.474747	0.412186	0.823232	0.89011	0.772727	0.873832	0.831776	0.75	0.742718	0.622549	0.692708	0.598039
	rs67365630	0.807292	0.704918	0.828283	0.79646	0.833333	0.788235	0.851852	0.489362	0.640625	0.557692	0.735294	0.543011	0.524272	0.485714	0.615385	0.5	0.485663	0.459596	0.456044	0.555556	0.46729	0.429907	0.546512	0.558252	0.539216	0.59375	0.5
chr9	rs35464887	0.541667	0.442623	0.585859	0.526549	0.494949	0.476471	0.606481	0.553191	0.484375	0.413462	0.494118	0.473118	0.490291	0.490476	0.495192	0.424242	0.390681	0.343434	0.324176	0.434343	0.359813	0.350467	0.302326	0.378641	0.259804	0.291667	0.235294
	rs76158822	0.979167	0.983607	1	0.977876	0.984848	0.988235	1	0.87234	0.617188	0.870192	0.594118	0.521505	0.548544	0.461905	0.423077	0.494949	0.444444	0.919192	0.956044	0.909091	0.892523	0.901869	0.77907	0.592233	0.813725	0.796875	0.818627
	rs5897566	0.859375	0.762295	0.919192	0.853982	0.944444	0.947059	0.925926	0.468085	0.46875	0.490385	0.570588	0.688172	0.650485	0.62381	0.735577	0.626263	0.749104	0.30303	0.346154	0.454545	0.373832	0.406542	0.372093	0.427184	0.343137	0.354167	0.397059
	rs67405073	0.833333	0.696721	0.808081	0.774336	0.757576	0.817647	0.773148	0.537234	0.484375	0.639423	0.588235	0.403226	0.436893	0.471429	0.456731	0.388889	0.458781	0.616162	0.521978	0.641414	0.598131	0.654206	0.383721	0.359223	0.426471	0.432292	0.406863
chr10	rs140683187	0.572917	0.590164	0.575758	0.429204	0.489899	0.505882	0.49537	0.505319	0.476562	0.5625	0.505882	0.263441	0.427184	0.361905	0.442308	0.313131	0.207885	0.580808	0.565934	0.510101	0.514019	0.518692	0.453488	0.354369	0.426471	0.421875	0.367647
	rs5787309	0.364583	0.377049	0.419192	0.380531	0.414141	0.4	0.384259	0.404255	0.429688	0.235577	0.688235	0.623656	0.504854	0.480952	0.5	0.606061	0.548387	0.207071	0.192308	0.282828	0.238318	0.196262	0.203488	0.135922	0.205882	0.208333	0.161765
	rs34287950	0.838542	0.868852	0.853535	0.915929	0.934343	0.882353	0.875	0.771277	0.53125	0.8125	0.470588	0.365591	0.456311	0.352381	0.379808	0.368687	0.243728	0.895238	0.906593	0.944444	0.883178	0.845794	0.505814	0.68932	0.52451	0.635417	0.485294
chr11	rs67100350	0.401042	0.442623	0.479798	0.481481	0.520202	0.476471	0.472222	0.425532	0.507812	0.298077	0.776471	0.596774	0.626214	0.609524	0.649038	0.585859	0.532258	0.186869	0.21978	0.191919	0.205607	0.214953	0.226744	0.26699	0.156863	0.166667	0.166667
	rs769299	0.479167	0.5	0.439394	0.522124	0.550505	0.505882	0.527778	0.43617	0.28125	0.322115	0.341176	0.553763	0.669903	0.585714	0.716346	0.459596	0.469534	0.338384	0.478022	0.434343	0.350467	0.35514	0.47093	0.495146	0.490196	0.473958	0.509804
	rs3076465	0.791667	0.770492	0.893939	0.853982	0.772727	0.829412	0.847222	0.446809	0.359375	0.447115	0.252941	0.521505	0.548544	0.504762	0.480769	0.555556	0.543011	0.419192	0.423077	0.388889	0.443925	0.406542	0.523256	0.567961	0.544118	0.453125	0.490196
chr12	rs67939200	0.333333	0.344262	0.267677	0.274336	0.348485	0.417647	0.310185	0.239362	0.132812	0.182692	0.211765	0.510753	0.359223	0.442857	0.365385	0.505051	0.5	0.156566	0.159341	0.171717	0.0981308	0.186916	0.319767	0.247573	0.323529	0.276042	0.401961
	rs145941537	0.427083	0.52459	0.373737	0.438053	0.520202	0.576471	0.467593	0.558511	0.664062	0.475962	0.723529	0.639785	0.631068	0.657143	0.673077	0.717172	0.693548	0.444444	0.478022	0.616162	0.46729	0.383178	0.581395	0.480583	0.593137	0.484375	0.583333
	rs67264216	0.46875	0.442623	0.464646	0.466667	0.444444	0.452941	0.509259	0.367021	0.203125	0.365385	0.129412	0.327957	0.31068	0.333333	0.375	0.378788	0.326165	0.424242	0.445055	0.525253	0.453271	0.369159	0.337209	0.398058	0.362745	0.395833	0.308824
chr13	rs35453727	0.885417	0.836066	0.853535	0.871681	0.813131	0.805882	0.861111	0.835106	0.796875	0.793269	0.9	0.44086	0.427184	0.409524	0.567308	0.444444	0.482079	0.752525	0.78022	0.858586	0.728972	0.738318	0.80814	0.679612	0.681373	0.765625	0.710784
	rs35065898	0.75	0.795082	0.772727	0.858407	0.782828	0.817647	0.768519	0.712766	0.695312	0.730769	0.741176	0.526882	0.543689	0.566667	0.495192	0.656566	0.575269	0.818182	0.802198	0.823232	0.71028	0.696262	0.587209	0.567961	0.607843	0.6875	0.696078
chr14	rs561160795	0.671875	0.590164	0.747475	0.792035	0.686869	0.794118	0.740741	0.367021	0.375	0.379808	0.476471	0.413978	0.461165	0.538095	0.466346	0.505051	0.448029	0.156566	0.0934066	0.116162	0.191589	0.135514	0.401163	0.378641	0.431373	0.28125	0.343137
	rs61490765	0.458333	0.57377	0.424242	0.566372	0.378788	0.552941	0.398148	0.569149	0.445312	0.519231	0.429412	0.564516	0.538835	0.5	0.4375	0.5	0.408602	0.591346	0.549451	0.328283	0.598131	0.560748	0.534884	0.582524	0.612745	0.520833	0.578431
chr15	rs34419736	0.708333	0.770492	0.737374	0.814159	0.79798	0.729412	0.796296	0.398936	0.414062	0.442308	0.270588	0.370968	0.42233	0.390476	0.504808	0.464646	0.494624	0.429293	0.351648	0.474747	0.429907	0.429907	0.354651	0.412621	0.387255	0.401042	0.367647
	rs77635204	0.984375	0.959016	0.994949	1	0.989899	1	0.99537	0.819149	0.804688	0.836538	0.6	0.478495	0.417476	0.490476	0.471154	0.479798	0.491039	0.89899	0.835165	0.868687	0.906542	0.934579	0.755814	0.805825	0.656863	0.786458	0.77451
	rs34421865	0.78125	0.795082	0.888889	0.858407	0.833333	0.858824	0.805556	0.547872	0.554688	0.639423	0.441176	0.586022	0.572816	0.552381	0.485577	0.661616	0.594982	0.712121	0.71978	0.792929	0.71028	0.354651	0.686047	0.68932	0.740196	0.697917	0.745098
	rs66739142	0.916667	0.918033	0.944444	0.853982	0.959596	0.911765	0.953704	0.680851	0.601562	0.721154	0.464706	0.596774	0.475728	0.595238	0.5625	0.560606	0.564516	0.787879	0.78022	0.848485	0.780374	0.728972	0.686047	0.73301	0.676471	0.723958	0.681373
	rs10626599	0.447917	0.467213	0.434343	0.460177	0.333333	0.482353	0.5	0.420213	0.476562	0.485577	0.517647	0.44086	0.5	0.452381	0.408654	0.363636	0.390681	0.424242	0.434066	0.409091	0.453271	0.341121	0.523256	0.524272	0.558824	0.536458	0.485294
chr16	rs145010051	0.994792	1	1	1	1	1	1	0.994681	1	0.995192	1	0.419355	0.509709	0.495238	0.471154	0.510101	0.480287	1	1	0.984848	1	1	0.953488	0.990291	0.985294	0.974227	0.980583
chr17	rs72031009	0.765625	0.721311	0.909091	0.893805	0.787879	0.811765	0.884259	0.308511	0.273438	0.264423	0.323529	0.370968	0.509709	0.542857	0.519231	0.363636	0.403226	0.207071	0.142857	0.227273	0.182243	0.196262	0.290698	0.208738	0.230392	0.1875	0.196078
chr18	rs77206391	0.911458	0.934426	1	0.986726	0.974747	0.976471	0.99537	0.601064	0.554688	0.721154	0.335294	0.489247	0.475728	0.452381	0.432692	0.454545	0.501792	0.752525	0.725275	0.691919	0.808411	0.761682	0.703488	0.781553	0.710784	0.739583	0.681373
chr19	rs33971783	0.515625	0.336066	0.409091	0.353982	0.388889	0.494118	0.462963	0.425532	0.328125	0.326923	0.335294	0.344086	0.398058	0.395238	0.379808	0.393939	0.412186	0.489899	0.478022	0.545455	0.425234	0.504673	0.494186	0.432039	0.460784	0.432292	0.401961
	rs72085595	0.885417	0.901639	0.893939	0.951327	0.89899	0.935294	0.934579	0.675532	0.46875	0.663462	0.258824	0.193548	0.300971	0.285714	0.293269	0.191919	0.139785	0.727273	0.714286	0.671717	0.71028	0.705607	0.482558	0.592233	0.485294	0.541667	0.416667
	rs34529638	0.494792	0.483607	0.484848	0.446903	0.469697	0.452941	0.535294	0.6	0.65625	0.605769	0.682353	0.596774	0.694175	0.604762	0.725962	0.606061	0.688172	0.727273	0.681319	0.686869	0.700935	0.668224	0.616279	0.495146	0.534314	0.479167	0.495098
chr21	rs538690481	0.015625	0.0163934	0	0	0.0151515	0	0.00462963	0.12766	0.171875	0.173077	0.147059	0.413978	0.412621	0.428571	0.528846	0.313131	0.505376	0.116162	0.153846	0.19697	0.116822	0.0747664	0.261628	0.286408	0.240196	0.270833	0.352941

## Sheet: Table S5
Supplementary Table S5 Matching Probability (MP) of the 57 A-InDels in the 1KG populations and Hainan Li group
Locus/MP		African ancestry							Americas				East Asian ancestry						European ancestry					South Asian ancestry
		ACB	ASW	ESN	GWD	LWK	MSL	YRI	CLM	MXL	PUR	PEL	CDX	CHB	CHS	JPT	KHV	HNL	CEU	GBR	FIN	IBS	TSI	BEB	GIH	ITU	PJL	STU
chr1	rs3067397	0.487196	0.395861	0.495154	0.576788	0.505561	0.675571	0.514575	0.386374	0.510254	0.367788	0.556263	0.43901	0.415025	0.454694	0.376479	0.423324	0.477936	0.420467	0.392344	0.417406	0.390864	0.366932	0.42239	0.424074	0.475779	0.432509	0.463283
	rs10607699	0.431641	0.395861	0.437608	0.389459	0.394552	0.388789	0.416324	0.418062	0.354004	0.391827	0.394325	0.393225	0.400698	0.413333	0.432507	0.409448	0.399956	0.391083	0.392827	0.337619	0.358197	0.364311	0.424283	0.380526	0.368128	0.406467	0.385813
	rs71852971	0.649957	0.522709	0.609019	0.669199	0.593103	0.622422	0.643519	0.46967	0.387207	0.393306	0.396817	0.40363	0.402394	0.394286	0.411243	0.372513	0.409874	0.429038	0.416013	0.438629	0.385274	0.412001	0.411844	0.394099	0.417147	0.453342	0.423491
	rs59841142	0.901259	0.906477	1	0.982458	0.960412	1	1	0.717519	0.565918	0.517567	0.657301	0.397387	0.383354	0.353651	0.438609	0.399653	0.42308	0.46332	0.488226	0.482706	0.587388	0.501965	0.439968	0.430861	0.396963	0.452474	0.425798
	rs67487831	0.666016	0.604945	0.709417	0.651656	0.729007	0.721246	0.78618	0.404029	0.400391	0.424741	0.389343	0.377038	0.350363	0.38576	0.397189	0.359249	0.444637	0.365167	0.375438	0.372717	0.38999	0.37916	0.413467	0.3711	0.396194	0.362196	0.384852
chr2	rs11277697	0.391493	0.377049	0.377615	0.434568	0.446179	0.382422	0.387517	0.349706	0.35791	0.423077	0.377163	0.414036	0.390895	0.412971	0.441753	0.424753	0.405814	0.377615	0.435092	0.364147	0.402219	0.365534	0.398323	0.369592	0.373318	0.382161	0.380815
	rs113011930	0.920139	0.906477	0.980002	0.93171	1	0.868789	0.963649	0.68651	0.658203	0.826183	0.562076	0.352064	0.349609	0.393379	0.357988	0.401898	0.377603	0.77186	0.857988	0.960412	0.768364	0.692724	0.458356	0.590159	0.501922	0.518446	0.511534
	rs34076006	0.882812	0.967751	0.980002	0.948312	0.980002	1	1	0.443187	0.38916	0.475592	0.391557	0.341889	0.37751	0.383583	0.408284	0.350474	0.374982	0.673707	0.692308	0.57086	0.548257	0.738842	0.381287	0.419549	0.410804	0.429036	0.424644
	rs146875868	0.920139	0.936576	1	0.965228	0.980002	1	1	0.694206	0.561035	0.550481	0.577301	0.393225	0.457819	0.38195	0.370747	0.370676	0.410439	0.607591	0.55102	0.531885	0.513669	0.587388	0.429151	0.477048	0.418108	0.448134	0.455786
chr3	rs145191158	0.920139	0.849503	1	1	0.960412	1	1	0.492304	0.538574	0.61372	0.419792	0.412649	0.370534	0.393741	0.391827	0.402102	0.371437	0.512295	0.641589	0.602898	0.491484	0.535505	0.455111	0.388821	0.354864	0.388021	0.347366
	rs66477007	0.504123	0.422736	0.802469	0.527763	0.51107	0.593633	0.692044	0.426664	0.460938	0.411058	0.500623	0.404787	0.407673	0.418776	0.398484	0.37435	0.408332	0.490868	0.455621	0.462504	0.430518	0.412001	0.375608	0.41823	0.377163	0.400391	0.363514
	rs10590825	0.380859	0.351787	0.358637	0.377555	0.386185	0.528858	0.385974	0.377999	0.375488	0.354475	0.453287	0.360388	0.368084	0.405714	0.393491	0.370268	0.369638	0.342108	0.394759	0.37435	0.357848	0.410429	0.390752	0.393722	0.395809	0.347005	0.3589
chr4	rs3834231	0.417535	0.422198	0.394756	0.392905	0.407611	0.418685	0.405521	0.397239	0.45166	0.376479	0.4209	0.395306	0.433311	0.402086	0.424371	0.406999	0.407433	0.362718	0.376162	0.397204	0.422133	0.422133	0.407518	0.384673	0.391196	0.405599	0.363514
	rs145577149	0.388021	0.381887	0.430262	0.433785	0.38292	0.357232	0.434842	0.453825	0.38916	0.424371	0.355571	0.400856	0.409558	0.366168	0.359652	0.401898	0.392634	0.399653	0.421809	0.37639	0.477334	0.433662	0.42861	0.422377	0.403306	0.380425	0.397347
	rs35309403	0.379123	0.363612	0.422304	0.405748	0.365167	0.361384	0.343793	0.35627	0.358887	0.398484	0.432249	0.43531	0.410501	0.447256	0.411797	0.41557	0.413188	0.41557	0.417945	0.460667	0.417416	0.480304	0.438886	0.392968	0.40619	0.362196	0.430796
	rs3064355	0.350477	0.374362	0.366595	0.370977	0.407611	0.36692	0.364712	0.382526	0.36084	0.374075	0.377716	0.367326	0.346593	0.377596	0.36483	0.378839	0.362547	0.343128	0.394321	0.364147	0.409031	0.377413	0.413467	0.433877	0.391196	0.356988	0.363514
chr5	rs66595817	0.582248	0.518409	0.781451	0.602788	0.51107	0.757509	0.694959	0.404029	0.451172	0.359652	0.488997	0.45196	0.412009	0.405714	0.426775	0.444138	0.419432	0.345781	0.390412	0.41557	0.406062	0.399249	0.426447	0.426148	0.368512	0.405599	0.376201
	rs1160980	0.403863	0.373287	0.404551	0.366591	0.368228	0.392111	0.418896	0.349027	0.380859	0.395525	0.389066	0.448029	0.376756	0.390113	0.417899	0.414754	0.383769	0.41557	0.383166	0.36782	0.416543	0.390864	0.359654	0.363559	0.415417	0.384766	0.33564
chr6	rs60867863	0.959201	0.967751	1	0.427676	0.960412	1	1	0.59416	0.565918	0.824519	0.40263	0.339114	0.353756	0.397007	0.370747	0.372717	0.371796	0.802469	0.800507	0.757168	0.772557	0.813783	0.491347	0.433311	0.475394	0.468967	0.424644
	rs112879447	0.398655	0.411986	0.397204	0.368627	0.383736	0.414256	0.38323	0.401766	0.397949	0.391827	0.398201	0.393225	0.359789	0.378141	0.379993	0.359657	0.381971	0.389858	0.358049	0.431487	0.370425	0.387195	0.351271	0.391083	0.385813	0.414062	0.455017
	rs79225518	0.8648	0.822628	0.868585	0.853395	0.802469	0.868789	0.945988	0.581711	0.384766	0.522929	0.479862	0.375188	0.461589	0.405351	0.408839	0.416794	0.36897	0.514743	0.536771	0.44373	0.512447	0.575334	0.412385	0.45254	0.4604	0.419922	0.589581
chr7	rs3217112	0.565972	0.507659	0.607591	0.513823	0.834711	0.546574	0.6262	0.569941	0.45166	0.566013	0.433633	0.398774	0.350363	0.383583	0.369638	0.428834	0.386056	0.588817	0.606086	0.53719	0.61394	0.593502	0.412385	0.4959	0.50692	0.407769	0.444252
	rs67426579	0.497396	0.441548	0.549026	0.532305	0.55025	0.551003	0.482682	0.354233	0.404785	0.390717	0.408166	0.367326	0.387313	0.356735	0.387019	0.444955	0.379915	0.438017	0.42519	0.433119	0.421784	0.413049	0.406436	0.487228	0.423875	0.443359	0.391196
	rs151335218	0.386285	0.401236	0.351903	0.401363	0.455974	0.44526	0.463283	0.382526	0.376953	0.417899	0.377716	0.402937	0.400132	0.469569	0.416605	0.36333	0.396334	0.373329	0.350803	0.355984	0.360643	0.376015	0.44186	0.433311	0.475394	0.45204	0.463283
	rs142221201	0.699436	0.549046	0.484542	0.576788	0.547801	0.661453	0.646776	0.605478	0.57373	0.582101	0.550727	0.402937	0.459704	0.386122	0.404586	0.421488	0.422464	0.784716	0.78505	0.818386	0.630361	0.754389	0.569767	0.558865	0.601692	0.575521	0.530181
chr8	rs60564093	0.396701	0.392636	0.362718	0.386953	0.379859	0.376055	0.39832	0.369851	0.477051	0.385355	0.349481	0.432073	0.400509	0.395556	0.380732	0.426589	0.40417	0.377615	0.376162	0.410672	0.35942	0.374618	0.392915	0.394665	0.423491	0.380425	0.365821
	rs57981446	0.959201	0.796829	1	0.948312	0.94123	1	1	0.433907	0.36084	0.463203	0.388789	0.458897	0.384296	0.46449	0.377774	0.369044	0.384386	0.54474	0.657046	0.482706	0.633854	0.555245	0.472418	0.451409	0.395809	0.411675	0.366974
	rs67365630	0.523655	0.430261	0.55025	0.51069	0.561065	0.500623	0.589163	0.406066	0.414551	0.443602	0.467682	0.371026	0.369215	0.350204	0.367419	0.421488	0.356021	0.386185	0.376162	0.394756	0.370425	0.387195	0.36371	0.412763	0.373318	0.392578	0.391003
chr9	rs35464887	0.368707	0.352862	0.373941	0.362362	0.36782	0.392111	0.412723	0.358307	0.461426	0.372966	0.361661	0.397387	0.406165	0.353107	0.379993	0.352311	0.375753	0.400877	0.403212	0.437608	0.412001	0.401345	0.411844	0.376002	0.4604	0.436415	0.475779
	rs76158822	0.920139	0.936576	1	0.91542	0.94123	0.954048	1	0.650521	0.410645	0.633321	0.40872	0.351601	0.377321	0.402086	0.397004	0.377615	0.355712	0.729007	0.839633	0.712274	0.677876	0.692724	0.491347	0.394476	0.530757	0.509766	0.537678
	rs5897566	0.611328	0.473797	0.740027	0.597306	0.816549	0.810657	0.747599	0.407877	0.462891	0.366124	0.41564	0.405712	0.457819	0.418413	0.44693	0.409448	0.457921	0.445363	0.394276	0.381696	0.37916	0.362215	0.376961	0.363182	0.387735	0.407769	0.355825
	rs67405073	0.555556	0.410911	0.523314	0.484689	0.46985	0.541038	0.482682	0.44794	0.375488	0.387019	0.361107	0.369407	0.360543	0.457415	0.433247	0.419243	0.40381	0.41557	0.397416	0.383124	0.41794	0.407809	0.386425	0.399378	0.407728	0.362196	0.362361
chr10	rs140683187	0.354384	0.349637	0.400061	0.370977	0.407611	0.398201	0.379801	0.428474	0.368652	0.369638	0.37218	0.448029	0.378641	0.456508	0.372596	0.41557	0.504015	0.368432	0.37109	0.471278	0.377762	0.35086	0.36371	0.398435	0.434256	0.392578	0.375433
	rs5787309	0.393446	0.401236	0.356188	0.401363	0.403326	0.392111	0.366427	0.378904	0.433105	0.473188	0.42782	0.372413	0.359789	0.456508	0.436945	0.381696	0.377038	0.507397	0.526627	0.429038	0.474015	0.518211	0.51298	0.613536	0.511534	0.504123	0.573818
	rs34287950	0.562717	0.621607	0.588817	0.72026	0.784716	0.647889	0.643519	0.480534	0.376953	0.53051	0.386021	0.408487	0.341691	0.399909	0.377034	0.370268	0.465629	0.676372	0.696172	0.802469	0.663377	0.582322	0.375068	0.439721	0.346213	0.375868	0.34083
chr11	rs67100350	0.380425	0.377587	0.454137	0.420953	0.364147	0.350035	0.386317	0.371661	0.383301	0.42696	0.487336	0.377038	0.395608	0.40644	0.392567	0.392307	0.379813	0.534945	0.4904	0.524538	0.507031	0.501092	0.482693	0.442926	0.571126	0.55816	0.560746
	rs769299	0.375868	0.398011	0.401898	0.38288	0.377615	0.361661	0.360082	0.368719	0.456543	0.411428	0.403183	0.356457	0.410312	0.382857	0.436575	0.375778	0.374212	0.400877	0.384615	0.386185	0.394882	0.3844	0.403191	0.368084	0.370434	0.381727	0.354287
	rs3076465	0.503472	0.48186	0.665748	0.597306	0.482706	0.552664	0.580761	0.358307	0.45166	0.396265	0.459931	0.345358	0.377321	0.356372	0.37574	0.451076	0.362007	0.420467	0.358773	0.419243	0.370425	0.390165	0.336668	0.348855	0.369666	0.396484	0.391196
chr12	rs67939200	0.412326	0.436711	0.451076	0.439893	0.389042	0.356125	0.411694	0.46967	0.628418	0.535688	0.500623	0.450804	0.399378	0.394286	0.394231	0.400877	0.367326	0.579023	0.58121	0.561269	0.701983	0.529741	0.412385	0.463851	0.400807	0.435113	0.410227
	rs145941537	0.409071	0.389411	0.391083	0.356097	0.373329	0.383806	0.381859	0.393164	0.408691	0.355584	0.437785	0.378656	0.402394	0.481905	0.411058	0.462096	0.427988	0.383736	0.373264	0.372717	0.426325	0.387545	0.372634	0.383354	0.40273	0.380859	0.347366
	rs67264216	0.351562	0.377587	0.354352	0.395556	0.373941	0.395433	0.366427	0.374151	0.509766	0.432692	0.622422	0.40363	0.413328	0.399909	0.397189	0.412305	0.402269	0.379247	0.352977	0.369044	0.386671	0.378985	0.412385	0.36733	0.40792	0.407769	0.410035
chr13	rs35453727	0.662326	0.561408	0.613305	0.634897	0.530048	0.52083	0.598765	0.564735	0.512207	0.505732	0.690242	0.37935	0.363182	0.421678	0.375	0.365371	0.367968	0.46332	0.4904	0.594327	0.443445	0.446939	0.523256	0.424262	0.410804	0.474609	0.425798
	rs35065898	0.474609	0.507659	0.482706	0.601222	0.495766	0.535502	0.478052	0.431417	0.431152	0.464497	0.452457	0.411261	0.371854	0.386304	0.370377	0.408224	0.378656	0.53719	0.518416	0.54474	0.427024	0.433662	0.40265	0.391837	0.393502	0.427083	0.424644
chr14	rs561160795	0.412109	0.404461	0.459647	0.509124	0.429038	0.506713	0.449246	0.421684	0.380859	0.371857	0.367751	0.354376	0.366764	0.380317	0.350407	0.480461	0.385003	0.591266	0.696172	0.667177	0.523801	0.61394	0.374527	0.417476	0.379662	0.439453	0.384852
	rs61490765	0.40191	0.357162	0.370676	0.390712	0.401898	0.455225	0.395748	0.384563	0.38916	0.37574	0.34782	0.458897	0.408992	0.425306	0.452478	0.355372	0.408332	0.396635	0.372057	0.407611	0.361691	0.38475	0.383451	0.381657	0.370434	0.340061	0.382545
chr15	rs34419736	0.425998	0.47971	0.449852	0.532931	0.512295	0.439723	0.508916	0.395428	0.382324	0.403107	0.44526	0.391606	0.375813	0.396644	0.334135	0.391083	0.375959	0.481073	0.402005	0.389858	0.378112	0.378112	0.38967	0.449147	0.400423	0.380425	0.420415
	rs77635204	0.939453	0.849503	0.980002	1	0.960412	1	0.981653	0.551833	0.520996	0.570266	0.392111	0.39045	0.360166	0.399365	0.438609	0.383736	0.376061	0.695949	0.56527	0.639629	0.696043	0.772557	0.475122	0.520784	0.419454	0.498915	0.484621
	rs34421865	0.492188	0.510347	0.670238	0.597149	0.561065	0.59917	0.524691	0.369624	0.351074	0.400703	0.384913	0.392531	0.370346	0.378141	0.370747	0.41557	0.393944	0.445363	0.433885	0.507397	0.441698	0.449035	0.413467	0.413328	0.452326	0.435113	0.455786
	rs66739142	0.73329	0.72588	0.802469	0.602788	0.851444	0.709343	0.831962	0.406292	0.365723	0.463757	0.380484	0.363163	0.413705	0.417324	0.362241	0.379859	0.393764	0.499235	0.493781	0.588613	0.490611	0.447288	0.413467	0.443491	0.416378	0.446832	0.416571
	rs10626599	0.391493	0.381349	0.386185	0.375989	0.407407	0.398754	0.384774	0.411725	0.368652	0.370747	0.398754	0.432073	0.34942	0.346576	0.387019	0.378023	0.383615	0.412305	0.380993	0.379859	0.360992	0.432789	0.382098	0.342822	0.397924	0.363498	0.351211
chr16	rs145010051	0.979384	1	1	1	1	1	1	0.97895	1	0.980954	1	0.385362	0.349609	0.432562	0.359652	0.363534	0.38824	1	1	0.94123	1	1	0.83126	0.980771	0.942907	0.902221	0.925346
chr17	rs72031009	0.478516	0.436711	0.712274	0.680163	0.499235	0.528304	0.650377	0.410367	0.437012	0.445081	0.404844	0.377732	0.363936	0.40898	0.351886	0.396388	0.37989	0.504948	0.595701	0.482706	0.545113	0.517862	0.446998	0.503063	0.478854	0.534505	0.52326
chr18	rs77206391	0.718967	0.772104	1	0.948312	0.904091	0.910311	0.981653	0.369624	0.38916	0.431398	0.392111	0.389756	0.389198	0.39229	0.40551	0.418427	0.36265	0.470666	0.445478	0.446179	0.523627	0.474015	0.424283	0.492129	0.425798	0.45855	0.410804
chr19	rs33971783	0.353516	0.404999	0.411081	0.393844	0.373329	0.38436	0.361283	0.363739	0.419922	0.417899	0.44526	0.396	0.408804	0.374875	0.371857	0.37435	0.375136	0.343332	0.384615	0.371901	0.383876	0.377413	0.417253	0.381846	0.364667	0.379123	0.373318
	rs72085595	0.672092	0.699006	0.665748	0.824262	0.677584	0.774671	0.772557	0.410819	0.376953	0.404586	0.450242	0.525494	0.438967	0.426395	0.424371	0.523314	0.606891	0.438017	0.435817	0.407611	0.430867	0.429295	0.355598	0.394476	0.385813	0.415582	0.364667
	rs34529638	0.380425	0.364149	0.414754	0.38288	0.423324	0.426436	0.424498	0.404291	0.409668	0.388314	0.412042	0.377038	0.419361	0.399365	0.445081	0.400061	0.418199	0.449036	0.399589	0.41557	0.434012	0.393659	0.386425	0.37751	0.387735	0.350477	0.365821
chr21	rs538690481	0.939453	0.936576	1	1	0.94123	1	0.981653	0.632413	0.552734	0.557507	0.593633	0.350908	0.354887	0.403537	0.367604	0.429038	0.369021	0.650036	0.59232	0.516988	0.655166	0.756485	0.446998	0.440664	0.469627	0.461806	0.404844

## Sheet: Table S6
Supplementary Table S6 Power of Discrimination (PD) of the 57 A-InDels in the 1KG populations and Hainan Li group
Locus/PD		African ancestry							Americas				East Asian ancestry						European ancestry					South Asian ancestry
		ACB	ASW	ESN	GWD	LWK	MSL	YRI	CLM	MXL	PUR	PEL	CDX	CHB	CHS	JPT	KHV	HNL	CEU	GBR	FIN	IBS	TSI	BEB	GIH	ITU	PJL	STU
chr1	rs3067397	0.512804	0.604139	0.504846	0.423212	0.494439	0.324429	0.485425	0.613626	0.489746	0.632212	0.443737	0.56099	0.584975	0.545306	0.623521	0.576676	0.522064	0.579533	0.607656	0.582594	0.609136	0.633068	0.57761	0.575926	0.524221	0.567491	0.536717
	rs10607699	0.568359	0.604139	0.562392	0.610541	0.605448	0.611211	0.583676	0.581938	0.645996	0.608173	0.605675	0.606775	0.599302	0.586667	0.567493	0.590552	0.600044	0.608917	0.607173	0.662381	0.641803	0.635689	0.575717	0.619474	0.631872	0.593533	0.614187
	rs71852971	0.350043	0.477291	0.390981	0.330801	0.406897	0.377578	0.356481	0.53033	0.612793	0.606694	0.603183	0.59637	0.597606	0.605714	0.588757	0.627487	0.590126	0.570962	0.583987	0.561371	0.614726	0.587999	0.588156	0.605901	0.582853	0.546658	0.576509
	rs59841142	0.0987413	0.0935232	0	0.0175425	0.0395878	0	0	0.282481	0.434082	0.482433	0.342699	0.602613	0.616646	0.646349	0.561391	0.600347	0.57692	0.53668	0.511774	0.517294	0.412612	0.498035	0.560032	0.569139	0.603037	0.547526	0.574202
	rs67487831	0.333984	0.395055	0.290583	0.348344	0.270993	0.278754	0.21382	0.595971	0.599609	0.575259	0.610657	0.622962	0.649637	0.61424	0.602811	0.640751	0.555363	0.634833	0.624562	0.627283	0.61001	0.62084	0.586533	0.6289	0.603806	0.637804	0.615148
chr2	rs11277697	0.608507	0.622951	0.622385	0.565432	0.553821	0.617578	0.612483	0.650294	0.64209	0.576923	0.622837	0.585964	0.609105	0.587029	0.558247	0.575247	0.594186	0.622385	0.564908	0.635853	0.597781	0.634466	0.601677	0.630408	0.626682	0.617839	0.619185
	rs113011930	0.0798611	0.0935232	0.019998	0.0682904	0	0.131211	0.0363512	0.31349	0.341797	0.173817	0.437924	0.647936	0.650391	0.606621	0.642012	0.598102	0.622397	0.22814	0.142012	0.0395878	0.231636	0.307276	0.541644	0.409841	0.498078	0.481554	0.488466
	rs34076006	0.117188	0.0322494	0.019998	0.0516877	0.019998	0	0	0.556813	0.61084	0.524408	0.608443	0.658111	0.62249	0.616417	0.591716	0.649526	0.625018	0.326293	0.307692	0.42914	0.451743	0.261158	0.618713	0.580451	0.589196	0.570964	0.575356
	rs146875868	0.0798611	0.0634238	0	0.0347717	0.019998	0	0	0.305794	0.438965	0.449519	0.422699	0.606775	0.542181	0.61805	0.629253	0.629324	0.589561	0.392409	0.44898	0.468115	0.486331	0.412612	0.570849	0.522952	0.581892	0.551866	0.544214
chr3	rs145191158	0.0798611	0.150497	0	0	0.0395878	0	0	0.507696	0.461426	0.38628	0.580208	0.587351	0.629466	0.606259	0.608173	0.597898	0.628563	0.487705	0.358411	0.397102	0.508516	0.464495	0.544889	0.611179	0.645136	0.611979	0.652634
	rs66477007	0.495877	0.577264	0.197531	0.472237	0.48893	0.406367	0.307956	0.573336	0.539062	0.588942	0.499377	0.595213	0.592327	0.581224	0.601516	0.62565	0.591668	0.509132	0.544379	0.537496	0.569482	0.587999	0.624392	0.58177	0.622837	0.599609	0.636486
	rs10590825	0.619141	0.648213	0.641363	0.622445	0.613815	0.471142	0.614026	0.622001	0.624512	0.645525	0.546713	0.639612	0.631916	0.594286	0.606509	0.629732	0.630362	0.657892	0.605241	0.62565	0.642152	0.589571	0.609248	0.606278	0.604191	0.652995	0.6411
chr4	rs3834231	0.582465	0.577802	0.605244	0.607095	0.592389	0.581315	0.594479	0.602761	0.54834	0.623521	0.5791	0.604694	0.566689	0.597914	0.575629	0.593001	0.592567	0.637282	0.623838	0.602796	0.577867	0.577867	0.592482	0.615327	0.608804	0.594401	0.636486
	rs145577149	0.611979	0.618113	0.569738	0.566215	0.61708	0.642768	0.565158	0.546175	0.61084	0.575629	0.644429	0.599144	0.590442	0.633832	0.640348	0.598102	0.607366	0.600347	0.578191	0.62361	0.522666	0.566338	0.57139	0.577623	0.596694	0.619575	0.602653
	rs35309403	0.620877	0.636388	0.577696	0.594252	0.634833	0.638616	0.656207	0.64373	0.641113	0.601516	0.567751	0.56469	0.589499	0.552744	0.588203	0.58443	0.586812	0.58443	0.582055	0.539333	0.582584	0.519696	0.561114	0.607032	0.59381	0.637804	0.569204
	rs3064355	0.649523	0.625638	0.633405	0.629023	0.592389	0.63308	0.635288	0.617474	0.63916	0.625925	0.622284	0.632674	0.653407	0.622404	0.63517	0.621161	0.637453	0.656872	0.605679	0.635853	0.590969	0.622587	0.586533	0.566123	0.608804	0.643012	0.636486
chr5	rs66595817	0.417752	0.481591	0.218549	0.397212	0.48893	0.242491	0.305041	0.595971	0.548828	0.640348	0.511003	0.54804	0.587991	0.594286	0.573225	0.555862	0.580568	0.654219	0.609588	0.58443	0.593938	0.600751	0.573553	0.573852	0.631488	0.594401	0.623799
	rs1160980	0.596137	0.626713	0.595449	0.633409	0.631772	0.607889	0.581104	0.650973	0.619141	0.604475	0.610934	0.551971	0.623244	0.609887	0.582101	0.585246	0.616231	0.58443	0.616834	0.63218	0.583457	0.609136	0.640346	0.636441	0.584583	0.615234	0.66436
chr6	rs60867863	0.0407986	0.0322494	0	0.572324	0.0395878	0	0	0.40584	0.434082	0.175481	0.59737	0.660886	0.646244	0.602993	0.629253	0.627283	0.628204	0.197531	0.199493	0.242832	0.227443	0.186217	0.508653	0.566689	0.524606	0.531033	0.575356
	rs112879447	0.601345	0.588014	0.602796	0.631373	0.616264	0.585744	0.61677	0.598234	0.602051	0.608173	0.601799	0.606775	0.640211	0.621859	0.620007	0.640343	0.618029	0.610142	0.641951	0.568513	0.629575	0.612805	0.648729	0.608917	0.614187	0.585938	0.544983
	rs79225518	0.1352	0.177372	0.131415	0.146605	0.197531	0.131211	0.0540123	0.418289	0.615234	0.477071	0.520138	0.624812	0.538411	0.594649	0.591161	0.583206	0.63103	0.485257	0.463229	0.55627	0.487553	0.424666	0.587615	0.54746	0.5396	0.580078	0.410419
chr7	rs3217112	0.434028	0.492341	0.392409	0.486177	0.165289	0.453426	0.3738	0.430059	0.54834	0.433987	0.566367	0.601226	0.649637	0.616417	0.630362	0.571166	0.613944	0.411183	0.393914	0.46281	0.38606	0.406498	0.587615	0.5041	0.49308	0.592231	0.555748
	rs67426579	0.502604	0.558452	0.450974	0.467695	0.44975	0.448997	0.517318	0.645767	0.595215	0.609283	0.591834	0.632674	0.612687	0.643265	0.612981	0.555045	0.620085	0.561983	0.57481	0.566881	0.578216	0.586951	0.593564	0.512772	0.576125	0.556641	0.608804
	rs151335218	0.613715	0.598764	0.648097	0.598637	0.544026	0.55474	0.606481	0.617474	0.623047	0.582101	0.622284	0.597063	0.599868	0.530431	0.583395	0.63667	0.603666	0.626671	0.649197	0.644016	0.639357	0.623985	0.55814	0.566689	0.524606	0.54796	0.536717
	rs142221201	0.300564	0.450954	0.515458	0.423212	0.452199	0.338547	0.353224	0.394522	0.42627	0.417899	0.449273	0.597063	0.540296	0.613878	0.595414	0.578512	0.577536	0.215284	0.21495	0.181614	0.369639	0.245611	0.430233	0.441135	0.398308	0.424479	0.469819
chr8	rs60564093	0.603299	0.607364	0.637282	0.613047	0.620141	0.623945	0.60168	0.630149	0.522949	0.614645	0.650519	0.567927	0.599491	0.604444	0.619268	0.573411	0.59583	0.622385	0.623838	0.589328	0.64058	0.625382	0.607085	0.605335	0.576509	0.619575	0.634179
	rs57981446	0.0407986	0.203171	0	0.0516877	0.0587695	0	0	0.566093	0.63916	0.536797	0.611211	0.541103	0.615704	0.53551	0.622226	0.630956	0.615614	0.45526	0.342954	0.517294	0.366146	0.444755	0.527582	0.548591	0.604191	0.588325	0.633026
	rs67365630	0.476345	0.569739	0.44975	0.48931	0.438935	0.499377	0.410837	0.593934	0.585449	0.556398	0.532318	0.628974	0.630785	0.649796	0.632581	0.578512	0.643979	0.613815	0.623838	0.605244	0.629575	0.612805	0.63629	0.587237	0.626682	0.607422	0.608997
chr9	rs35464887	0.631293	0.647138	0.626059	0.637638	0.63218	0.607889	0.587277	0.641693	0.538574	0.627034	0.638339	0.602613	0.593835	0.646893	0.620007	0.647689	0.624247	0.599123	0.596788	0.562392	0.587999	0.598655	0.588156	0.623998	0.5396	0.563585	0.524221
	rs76158822	0.0798611	0.0634238	0	0.0845798	0.0587695	0.0459516	0	0.349479	0.589355	0.366679	0.59128	0.648399	0.622679	0.597914	0.602996	0.622385	0.644288	0.270993	0.160367	0.287726	0.322124	0.307276	0.508653	0.605524	0.469243	0.490234	0.462322
	rs5897566	0.388672	0.526203	0.259973	0.402694	0.183451	0.189343	0.252401	0.592123	0.537109	0.633876	0.58436	0.594288	0.542181	0.581587	0.55307	0.590552	0.542079	0.554637	0.605724	0.618304	0.62084	0.637785	0.623039	0.636818	0.612265	0.592231	0.644175
	rs67405073	0.444444	0.589089	0.476686	0.515311	0.53015	0.458962	0.517318	0.55206	0.624512	0.612981	0.638893	0.630593	0.639457	0.542585	0.566753	0.580757	0.59619	0.58443	0.602584	0.616876	0.58206	0.592191	0.613575	0.600622	0.592272	0.637804	0.637639
chr10	rs140683187	0.645616	0.650363	0.599939	0.629023	0.592389	0.601799	0.620199	0.571526	0.631348	0.630362	0.62782	0.551971	0.621359	0.543492	0.627404	0.58443	0.495985	0.631568	0.62891	0.528722	0.622238	0.64914	0.63629	0.601565	0.565744	0.607422	0.624567
	rs5787309	0.606554	0.598764	0.643812	0.598637	0.596674	0.607889	0.633573	0.621096	0.566895	0.526812	0.57218	0.627587	0.640211	0.543492	0.563055	0.618304	0.622962	0.492603	0.473373	0.570962	0.525985	0.481789	0.48702	0.386464	0.488466	0.495877	0.426182
	rs34287950	0.437283	0.378393	0.411183	0.27974	0.215284	0.352111	0.356481	0.519466	0.623047	0.46949	0.613979	0.591513	0.658309	0.600091	0.622966	0.629732	0.534371	0.323628	0.303828	0.197531	0.336623	0.417678	0.624932	0.560279	0.653787	0.624132	0.65917
chr11	rs67100350	0.619575	0.622413	0.545863	0.579047	0.635853	0.649965	0.613683	0.628339	0.616699	0.57304	0.512664	0.622962	0.604392	0.59356	0.607433	0.607693	0.620187	0.465055	0.5096	0.475462	0.492969	0.498908	0.517307	0.557074	0.428874	0.44184	0.439254
	rs769299	0.624132	0.601989	0.598102	0.61712	0.622385	0.638339	0.639918	0.631281	0.543457	0.588572	0.596817	0.643543	0.589688	0.617143	0.563425	0.624222	0.625788	0.599123	0.615385	0.613815	0.605118	0.6156	0.596809	0.631916	0.629566	0.618273	0.645713
	rs3076465	0.496528	0.51814	0.334252	0.402694	0.517294	0.447336	0.419239	0.641693	0.54834	0.603735	0.540069	0.654642	0.622679	0.643628	0.62426	0.548924	0.637993	0.579533	0.641227	0.580757	0.629575	0.609835	0.663332	0.651145	0.630334	0.603516	0.608804
chr12	rs67939200	0.587674	0.563289	0.548924	0.560107	0.610958	0.643875	0.588306	0.53033	0.371582	0.464312	0.499377	0.549196	0.600622	0.605714	0.605769	0.599123	0.632674	0.420977	0.41879	0.438731	0.298017	0.470259	0.587615	0.536149	0.599193	0.564887	0.589773
	rs145941537	0.590929	0.610589	0.608917	0.643903	0.626671	0.616194	0.618141	0.606836	0.591309	0.644416	0.562215	0.621344	0.597606	0.518095	0.588942	0.537904	0.572012	0.616264	0.626736	0.627283	0.573675	0.612455	0.627366	0.616646	0.59727	0.619141	0.652634
	rs67264216	0.648438	0.622413	0.645648	0.604444	0.626059	0.604567	0.633573	0.625849	0.490234	0.567308	0.377578	0.59637	0.586672	0.600091	0.602811	0.587695	0.597731	0.620753	0.647023	0.630956	0.613329	0.621015	0.587615	0.63267	0.59208	0.592231	0.589965
chr13	rs35453727	0.337674	0.438592	0.386695	0.365103	0.469952	0.47917	0.401235	0.435265	0.487793	0.494268	0.309758	0.62065	0.636818	0.578322	0.625	0.634629	0.632032	0.53668	0.5096	0.405673	0.556555	0.553061	0.476744	0.575738	0.589196	0.525391	0.574202
	rs35065898	0.525391	0.492341	0.517294	0.398778	0.504234	0.464498	0.521948	0.568583	0.568848	0.535503	0.547543	0.588739	0.628146	0.613696	0.629623	0.591776	0.621344	0.46281	0.481584	0.45526	0.572976	0.566338	0.59735	0.608163	0.606498	0.572917	0.575356
chr14	rs561160795	0.587891	0.595539	0.540353	0.490876	0.570962	0.493287	0.550754	0.578316	0.619141	0.628143	0.632249	0.645624	0.633236	0.619683	0.649593	0.519539	0.614997	0.408734	0.303828	0.332823	0.476199	0.38606	0.625473	0.582524	0.620338	0.560547	0.615148
	rs61490765	0.59809	0.642838	0.629324	0.609288	0.598102	0.544775	0.604252	0.615437	0.61084	0.62426	0.65218	0.541103	0.591008	0.574694	0.547522	0.644628	0.591668	0.603365	0.627943	0.592389	0.638309	0.61525	0.616549	0.618343	0.629566	0.659939	0.617455
chr15	rs34419736	0.574002	0.52029	0.550148	0.467069	0.487705	0.560277	0.491084	0.604572	0.617676	0.596893	0.55474	0.608394	0.624187	0.603356	0.665865	0.608917	0.624041	0.518927	0.597995	0.610142	0.621888	0.621888	0.61033	0.550853	0.599577	0.619575	0.579585
	rs77635204	0.0605469	0.150497	0.019998	0	0.0395878	0	0.0183471	0.448167	0.479004	0.429734	0.607889	0.60955	0.639834	0.600635	0.561391	0.616264	0.623939	0.304051	0.43473	0.360371	0.303957	0.227443	0.524878	0.479216	0.580546	0.501085	0.515379
	rs34421865	0.507812	0.489653	0.329762	0.402851	0.438935	0.40083	0.475309	0.630376	0.648926	0.599297	0.615087	0.607469	0.629654	0.621859	0.629253	0.58443	0.606056	0.554637	0.566115	0.492603	0.558302	0.550965	0.586533	0.586672	0.547674	0.564887	0.544214
	rs66739142	0.26671	0.27412	0.197531	0.397212	0.148556	0.290657	0.168038	0.593708	0.634277	0.536243	0.619516	0.636837	0.586295	0.582676	0.637759	0.620141	0.606236	0.500765	0.506219	0.411387	0.509389	0.552712	0.586533	0.556509	0.583622	0.553168	0.583429
	rs10626599	0.608507	0.618651	0.613815	0.624011	0.592593	0.601246	0.615226	0.588275	0.631348	0.629253	0.601246	0.567927	0.65058	0.653424	0.612981	0.621977	0.616385	0.587695	0.619007	0.620141	0.639008	0.567211	0.617902	0.657178	0.602076	0.636502	0.648789
chr16	rs145010051	0.0206163	0	0	0	0	0	0	0.0210502	0	0.0190459	0	0.614638	0.650391	0.567438	0.640348	0.636466	0.61176	0	0	0.0587695	0	0	0.16874	0.019229	0.0570934	0.0977787	0.0746536
chr17	rs72031009	0.521484	0.563289	0.287726	0.319837	0.500765	0.471696	0.349623	0.589633	0.562988	0.554919	0.595156	0.622268	0.636064	0.59102	0.648114	0.603612	0.62011	0.495052	0.404299	0.517294	0.454887	0.482138	0.553002	0.496937	0.521146	0.465495	0.47674
chr18	rs77206391	0.281033	0.227896	0	0.0516877	0.0959086	0.0896886	0.0183471	0.630376	0.61084	0.568602	0.607889	0.610244	0.610802	0.60771	0.59449	0.581573	0.63735	0.529334	0.554522	0.553821	0.476373	0.525985	0.575717	0.507871	0.574202	0.54145	0.589196
chr19	rs33971783	0.646484	0.595001	0.588919	0.606156	0.626671	0.61564	0.638717	0.636261	0.580078	0.582101	0.55474	0.604	0.591196	0.625125	0.628143	0.62565	0.624864	0.656668	0.615385	0.628099	0.616124	0.622587	0.582747	0.618154	0.635333	0.620877	0.626682
	rs72085595	0.327908	0.300994	0.334252	0.175738	0.322416	0.225329	0.227443	0.589181	0.623047	0.595414	0.549758	0.474506	0.561033	0.573605	0.575629	0.476686	0.393109	0.561983	0.564183	0.592389	0.569133	0.570705	0.644402	0.605524	0.614187	0.584418	0.635333
	rs34529638	0.619575	0.635851	0.585246	0.61712	0.576676	0.573564	0.575502	0.595709	0.590332	0.611686	0.587958	0.622962	0.580639	0.600635	0.554919	0.599939	0.581801	0.550964	0.600411	0.58443	0.565988	0.606341	0.613575	0.62249	0.612265	0.649523	0.634179
chr21	rs538690481	0.0605469	0.0634238	0	0	0.0587695	0	0.0183471	0.367587	0.447266	0.442493	0.406367	0.649092	0.645113	0.596463	0.632396	0.570962	0.630979	0.349964	0.40768	0.483012	0.344834	0.243515	0.553002	0.559336	0.530373	0.538194	0.595156

## Sheet: Table S7
Supplementary Table S7 Polymorphism Information Content (PIC) of the 57 A-InDels in the 1KG populations and Hainan Li group
Locus/PIC		African ancestry							Americas				East Asian ancestry						European ancestry					South Asian ancestry
		ACB	ASW	ESN	GWD	LWK	MSL	YRI	CLM	MXL	PUR	PEL	CDX	CHB	CHS	JPT	KHV	HNL	CEU	GBR	FIN	IBS	TSI	BEB	GIH	ITU	PJL	STU
chr1	rs3067397	0.287188	0.346681	0.285932	0.227506	0.274467	0.171417	0.268043	0.359585	0.27133	0.368231	0.242938	0.321689	0.334453	0.309063	0.365583	0.333193	0.292294	0.352628	0.370615	0.369951	0.357294	0.373599	0.332871	0.338657	0.295111	0.325241	0.301581
	rs10607699	0.322569	0.346681	0.32074	0.356758	0.350989	0.352438	0.330061	0.34229	0.372793	0.374421	0.360776	0.364348	0.342594	0.338131	0.323813	0.358549	0.372985	0.373747	0.373516	0.37408	0.364208	0.367825	0.349144	0.364392	0.358229	0.351145	0.356869
	rs71852971	0.188647	0.266102	0.213349	0.177407	0.218769	0.199942	0.194824	0.297838	0.368822	0.368231	0.3464	0.343649	0.340658	0.361598	0.356222	0.359876	0.343649	0.337641	0.344304	0.339757	0.364208	0.354575	0.342727	0.346275	0.337894	0.307896	0.326622
	rs59841142	0.0494404	0.0468204	0	0.00877159	0.019798	0	0	0.143601	0.236674	0.266429	0.186061	0.354697	0.374623	0.374637	0.374167	0.372436	0.361062	0.3152	0.288133	0.289555	0.22683	0.284032	0.3183	0.325216	0.349183	0.322569	0.331344
	rs67487831	0.175846	0.21109	0.158451	0.182888	0.137522	0.147955	0.11388	0.350073	0.343714	0.337372	0.350515	0.365459	0.373084	0.368361	0.358887	0.365622	0.329777	0.359876	0.366123	0.361142	0.355961	0.355961	0.349144	0.361058	0.364179	0.370374	0.349183
chr2	rs11277697	0.361526	0.368191	0.365622	0.321262	0.335454	0.354275	0.360091	0.374745	0.373469	0.37463	0.367093	0.332297	0.361058	0.35659	0.323813	0.347516	0.342955	0.372436	0.370615	0.361142	0.353135	0.362106	0.366197	0.366348	0.355451	0.368822	0.353975
	rs113011930	0.0399663	0.0468204	0.00999949	0.0341672	0	0.0657783	0.0181787	0.165192	0.175846	0.0873421	0.2373	0.372648	0.374906	0.374977	0.375	0.3713	0.369809	0.115165	0.0712291	0.019798	0.128782	0.161337	0.308262	0.217883	0.277361	0.267091	0.273529
	rs34076006	0.0587139	0.0161269	0.00999949	0.0258531	0.00999949	0	0	0.325632	0.351995	0.298514	0.368126	0.374971	0.374976	0.374432	0.369013	0.37408	0.372819	0.171645	0.162355	0.239198	0.245107	0.148714	0.363808	0.329976	0.349183	0.330335	0.343831
	rs146875868	0.0399663	0.0317294	0	0.0173886	0.00999949	0	0	0.172056	0.236674	0.254041	0.2315	0.364348	0.374976	0.363784	0.374792	0.3713	0.355233	0.207798	0.242694	0.257721	0.269561	0.22683	0.340406	0.296841	0.33578	0.31101	0.310649
chr3	rs145191158	0.0399663	0.0755183	0	0	0.019798	0	0	0.282891	0.251346	0.221482	0.344206	0.351311	0.371584	0.374796	0.371649	0.374361	0.369809	0.27044	0.202747	0.213349	0.284032	0.253641	0.374154	0.364392	0.374615	0.358887	0.37382
	rs66477007	0.275457	0.329482	0.0994323	0.260657	0.27044	0.219398	0.16622	0.34229	0.304688	0.34325	0.278116	0.341541	0.354396	0.343885	0.348562	0.363498	0.349509	0.303098	0.312948	0.325955	0.322111	0.335599	0.374696	0.346275	0.367093	0.354442	0.370246
	rs10590825	0.374756	0.374731	0.373362	0.37262	0.365622	0.374862	0.369453	0.370893	0.364472	0.374977	0.313506	0.373957	0.374976	0.371713	0.365583	0.373747	0.371478	0.374361	0.353759	0.363498	0.366113	0.366113	0.370085	0.372132	0.372586	0.374756	0.372586
chr4	rs3834231	0.372273	0.373923	0.371895	0.367046	0.374898	0.360776	0.367143	0.360931	0.309464	0.365583	0.334479	0.360618	0.351328	0.355202	0.328609	0.365622	0.346338	0.3713	0.359961	0.362349	0.366113	0.366113	0.368287	0.362223	0.345679	0.343714	0.370246
	rs145577149	0.358887	0.369499	0.3418	0.368576	0.355713	0.369084	0.338354	0.317212	0.371991	0.326247	0.365985	0.363171	0.355842	0.36668	0.363563	0.3713	0.358767	0.358549	0.327605	0.370652	0.297144	0.335599	0.337991	0.357231	0.345679	0.357471	0.352438
	rs35309403	0.370374	0.371686	0.374592	0.365344	0.366599	0.372776	0.370764	0.373183	0.366056	0.348562	0.326134	0.341541	0.346275	0.363784	0.361332	0.347516	0.354697	0.347516	0.335282	0.309323	0.333514	0.290752	0.368287	0.355842	0.33994	0.361526	0.33578
	rs3064355	0.370374	0.373315	0.373362	0.363468	0.374898	0.374862	0.370131	0.373979	0.375	0.373121	0.372182	0.375	0.374976	0.374909	0.366517	0.374361	0.37358	0.375	0.374506	0.374592	0.372807	0.374978	0.372827	0.375	0.374904	0.374891	0.370246
chr5	rs66595817	0.234118	0.266102	0.130232	0.218295	0.27044	0.122603	0.160133	0.344349	0.343714	0.374167	0.29106	0.309615	0.349705	0.343885	0.326247	0.318011	0.351311	0.374974	0.374728	0.374361	0.371282	0.371836	0.366197	0.368097	0.369535	0.349394	0.361965
	rs1160980	0.357471	0.366738	0.361142	0.364428	0.363498	0.3464	0.352089	0.367652	0.358887	0.357582	0.363538	0.351311	0.366348	0.363784	0.34325	0.355713	0.357299	0.337641	0.352023	0.374974	0.357294	0.357294	0.374865	0.373084	0.368773	0.362751	0.374133
chr6	rs60867863	0.0204038	0.0161269	0	0.323572	0.019798	0	0	0.215729	0.236674	0.0951581	0.359275	0.374276	0.37441	0.373157	0.374792	0.374898	0.37358	0.0994323	0.115588	0.12278	0.114805	0.100258	0.284989	0.322727	0.29839	0.297985	0.333597
	rs112879447	0.360238	0.373315	0.370652	0.371133	0.371895	0.374688	0.362349	0.37361	0.367506	0.374421	0.356025	0.370067	0.374976	0.365765	0.374977	0.37477	0.368412	0.374361	0.37497	0.373747	0.371836	0.370039	0.374865	0.368097	0.367093	0.349394	0.374784
	rs79225518	0.0677901	0.0891499	0.0658812	0.0735501	0.0994323	0.0657783	0.0270168	0.221375	0.349394	0.262399	0.29106	0.37358	0.373084	0.374977	0.375	0.373747	0.374176	0.274467	0.252814	0.3152	0.269561	0.22683	0.340406	0.314811	0.310649	0.337372	0.22953
chr7	rs3217112	0.239198	0.272763	0.207798	0.271663	0.0830117	0.248417	0.200192	0.23225	0.309464	0.236087	0.320042	0.356282	0.373084	0.359201	0.371063	0.350989	0.365459	0.218769	0.208907	0.253261	0.206852	0.22683	0.340406	0.283159	0.273529	0.335105	0.318984
	rs67426579	0.283384	0.316777	0.244002	0.256822	0.244002	0.248417	0.289257	0.364577	0.373469	0.364599	0.373751	0.375	0.372632	0.374796	0.353332	0.374974	0.374843	0.318011	0.332813	0.345679	0.333514	0.343319	0.340406	0.286714	0.33578	0.314033	0.345679
	rs151335218	0.35599	0.359426	0.368385	0.339922	0.306255	0.3464	0.345679	0.373979	0.374022	0.34325	0.362197	0.349509	0.374788	0.372241	0.374421	0.363498	0.356794	0.374592	0.374728	0.372925	0.374803	0.366993	0.315067	0.322727	0.29839	0.32783	0.301581
	rs142221201	0.169216	0.24439	0.289555	0.227506	0.248689	0.178836	0.189341	0.215729	0.22891	0.236087	0.242938	0.349509	0.312018	0.349087	0.346852	0.339757	0.340091	0.115165	0.115588	0.0913094	0.201578	0.135562	0.23543	0.24229	0.208787	0.22891	0.257202
chr8	rs60564093	0.363914	0.368191	0.3713	0.374922	0.3713	0.359275	0.373624	0.375	0.346634	0.374908	0.371516	0.371478	0.371584	0.368361	0.369745	0.372436	0.365459	0.365622	0.359961	0.373362	0.373599	0.357294	0.372247	0.368895	0.374976	0.374973	0.374976
	rs57981446	0.0204038	0.102319	0	0.0258531	0.0293986	0	0	0.335643	0.371991	0.307652	0.354275	0.370803	0.37415	0.374796	0.361332	0.374361	0.36717	0.248689	0.176493	0.289555	0.19619	0.240692	0.304688	0.309146	0.359531	0.335105	0.365204
	rs67365630	0.262738	0.329482	0.244002	0.271663	0.239198	0.278116	0.220548	0.374887	0.354442	0.371649	0.313506	0.373143	0.37441	0.374796	0.361332	0.375	0.374794	0.373362	0.37306	0.371895	0.373928	0.370039	0.372827	0.371584	0.373457	0.366056	0.375
chr9	rs35464887	0.373258	0.371686	0.36752	0.374294	0.374974	0.374446	0.363405	0.372155	0.374756	0.367399	0.374965	0.374276	0.374906	0.374909	0.374977	0.369195	0.362764	0.349285	0.342174	0.370652	0.354575	0.35164	0.332871	0.359838	0.310649	0.32783	0.295111
	rs76158822	0.0399663	0.0317294	0	0.0423328	0.0293986	0.0229823	0	0.197922	0.36089	0.200396	0.365985	0.374537	0.372632	0.373545	0.369013	0.374974	0.371895	0.137522	0.0805158	0.151629	0.173447	0.161337	0.284989	0.366348	0.257202	0.27133	0.252863
	rs5897566	0.21249	0.296735	0.137522	0.218295	0.0994323	0.0952491	0.127766	0.373979	0.374022	0.374908	0.369968	0.337084	0.351328	0.359201	0.313344	0.358549	0.305246	0.333193	0.350211	0.372925	0.358575	0.366113	0.358104	0.369642	0.349183	0.352828	0.364179
	rs67405073	0.239198	0.333305	0.262069	0.288411	0.299851	0.253739	0.289257	0.37361	0.374756	0.354805	0.367093	0.365459	0.370986	0.374182	0.373121	0.362349	0.373295	0.361142	0.374516	0.354202	0.365185	0.35009	0.361114	0.354396	0.369535	0.370374	0.366175
chr10	rs140683187	0.369627	0.366738	0.369195	0.369938	0.374898	0.374965	0.374979	0.374972	0.37445	0.371063	0.374965	0.312777	0.369642	0.355202	0.371649	0.337641	0.275106	0.368385	0.370615	0.374898	0.374803	0.37465	0.372827	0.352892	0.369535	0.368822	0.356869
	rs5787309	0.35599	0.359426	0.368385	0.36032	0.36752	0.3648	0.361245	0.365665	0.370007	0.295303	0.337057	0.359242	0.374976	0.374637	0.375	0.363498	0.372648	0.274467	0.262399	0.323388	0.297144	0.26572	0.271621	0.207307	0.273529	0.275457	0.234421
	rs34287950	0.234118	0.201927	0.218769	0.142147	0.115165	0.186061	0.194824	0.290578	0.374022	0.25827	0.374133	0.356282	0.373084	0.352259	0.360136	0.357162	0.300698	0.169982	0.155022	0.0994323	0.18506	0.22683	0.374966	0.336588	0.374399	0.35599	0.374784
chr11	rs67100350	0.365015	0.371686	0.374592	0.374657	0.374592	0.374446	0.374227	0.369393	0.374939	0.330902	0.286879	0.365459	0.358563	0.362717	0.351801	0.36752	0.373957	0.257721	0.284145	0.262069	0.273311	0.280545	0.28918	0.314811	0.22953	0.239198	0.239198
	rs769299	0.374566	0.375	0.3713	0.37451	0.372436	0.374965	0.374227	0.370893	0.322569	0.341355	0.348502	0.372093	0.344466	0.367545	0.323813	0.373362	0.37407	0.347516	0.374516	0.370652	0.35164	0.353135	0.374154	0.374976	0.374904	0.374321	0.374904
	rs3076465	0.275457	0.291128	0.171645	0.218295	0.289555	0.242938	0.225366	0.372155	0.354442	0.372188	0.306511	0.374537	0.372632	0.374977	0.37463	0.371895	0.373143	0.368385	0.369013	0.362349	0.371836	0.366113	0.374459	0.370339	0.373046	0.372793	0.374904
chr12	rs67939200	0.345679	0.349569	0.3152	0.318889	0.350989	0.368126	0.336374	0.297838	0.203817	0.254041	0.278116	0.374884	0.354396	0.371713	0.356222	0.374974	0.375	0.22923	0.232017	0.244002	0.161337	0.257762	0.340406	0.30316	0.341918	0.319811	0.365204
	rs145941537	0.369627	0.374395	0.358549	0.371133	0.374592	0.369084	0.373948	0.371553	0.346634	0.374421	0.320042	0.354697	0.357231	0.349087	0.34325	0.323388	0.334732	0.371895	0.374516	0.361142	0.373928	0.36098	0.368287	0.374623	0.366175	0.374756	0.367959
	rs67264216	0.374022	0.371686	0.373747	0.373886	0.371895	0.372776	0.374914	0.356691	0.27133	0.356222	0.199942	0.343649	0.336588	0.345679	0.358887	0.359876	0.342955	0.369195	0.371963	0.374361	0.372807	0.357294	0.347095	0.364392	0.355451	0.363914	0.33578
chr13	rs35453727	0.182322	0.236549	0.218769	0.198684	0.257721	0.263928	0.21059	0.237483	0.27133	0.274199	0.1638	0.371478	0.369642	0.36668	0.370429	0.371895	0.374679	0.303098	0.284145	0.213349	0.317074	0.311753	0.262019	0.340658	0.33994	0.294487	0.326622
	rs35065898	0.304688	0.272763	0.289555	0.213543	0.282211	0.253739	0.2925	0.325632	0.333943	0.316073	0.310067	0.374276	0.373084	0.370516	0.374977	0.349285	0.36927	0.253261	0.266997	0.248689	0.326872	0.333514	0.367279	0.370339	0.363099	0.337372	0.333597
chr14	rs561160795	0.343714	0.366738	0.306255	0.275168	0.337641	0.273529	0.310326	0.356691	0.358887	0.360136	0.374446	0.367491	0.373487	0.373545	0.373865	0.374974	0.372284	0.22923	0.155022	0.184255	0.261788	0.206852	0.36504	0.359838	0.370246	0.322569	0.349183
	rs61490765	0.373258	0.369499	0.369195	0.370556	0.359876	0.372182	0.364411	0.370173	0.371991	0.37463	0.369968	0.370803	0.373487	0.375	0.371063	0.375	0.366507	0.366517	0.372543	0.343774	0.365185	0.371282	0.37378	0.368097	0.361965	0.374566	0.368773
chr15	rs34419736	0.32783	0.291128	0.312304	0.256822	0.27044	0.31683	0.271794	0.364577	0.367506	0.371649	0.31683	0.357796	0.368895	0.362717	0.374977	0.373747	0.374971	0.369951	0.352023	0.374361	0.370039	0.370039	0.352981	0.367248	0.361965	0.365015	0.356869
	rs77635204	0.0302886	0.0755183	0.00999949	0	0.019798	0	0.00917392	0.252395	0.264929	0.236087	0.3648	0.374537	0.368097	0.374909	0.374167	0.374592	0.37492	0.165122	0.237426	0.202116	0.155091	0.114805	0.300994	0.263976	0.349183	0.279474	0.288287
	rs34421865	0.283384	0.272763	0.178022	0.213543	0.239198	0.21309	0.264202	0.372698	0.371991	0.354805	0.371516	0.367491	0.369642	0.372241	0.374792	0.347516	0.365816	0.325955	0.32203	0.274467	0.326872	0.324525	0.337991	0.336588	0.310649	0.33276	0.307709
	rs66739142	0.141107	0.139172	0.0994323	0.218295	0.0745366	0.147955	0.0844069	0.340153	0.364472	0.321307	0.373751	0.365459	0.37441	0.365765	0.371063	0.3713	0.370803	0.27839	0.284145	0.224062	0.284032	0.317074	0.337991	0.314811	0.341918	0.319811	0.33994
	rs10626599	0.372273	0.373923	0.370652	0.373409	0.345679	0.374688	0.375	0.368553	0.37445	0.374792	0.374688	0.371478	0.375	0.372722	0.366517	0.355713	0.362764	0.369195	0.370615	0.366599	0.372807	0.348483	0.374459	0.37441	0.371516	0.373667	0.374784
chr16	rs145010051	0.0103087	0	0	0	0	0	0	0.0105257	0	0.00952337	0	0.368412	0.374906	0.374977	0.374167	0.374898	0.374611	0	0	0.0293986	0	0	0.084763	0.0190441	0.0285593	0.048957	0.0373558
chr17	rs72031009	0.294487	0.321223	0.151629	0.171816	0.27839	0.258908	0.183741	0.335643	0.3184	0.313344	0.341918	0.357796	0.374906	0.373157	0.37463	0.355713	0.365459	0.274467	0.21491	0.289555	0.253641	0.26572	0.327354	0.275773	0.291744	0.25827	0.265568
chr18	rs77206391	0.148378	0.115039	0	0.0258531	0.0480179	0.0448958	0.00917392	0.364577	0.371991	0.321307	0.3464	0.374884	0.37441	0.372722	0.370429	0.372925	0.374997	0.303098	0.3191	0.335454	0.261788	0.297144	0.330163	0.283159	0.326622	0.31101	0.33994
chr19	rs33971783	0.374756	0.346681	0.366599	0.35277	0.362349	0.374965	0.373624	0.369393	0.343714	0.34325	0.3464	0.349509	0.364392	0.363784	0.360136	0.363498	0.36717	0.374898	0.374516	0.372925	0.369347	0.374978	0.374966	0.370339	0.373457	0.370374	0.365204
	rs72085595	0.182322	0.161641	0.171645	0.0883191	0.165122	0.113713	0.114805	0.34229	0.374022	0.346852	0.310067	0.263448	0.332249	0.324865	0.328609	0.262069	0.211572	0.318011	0.324865	0.343774	0.326872	0.329151	0.374696	0.366348	0.374784	0.373258	0.367959
	rs34529638	0.374973	0.374731	0.37477	0.372165	0.37408	0.372776	0.373751	0.3648	0.349394	0.363563	0.339536	0.365459	0.334453	0.363784	0.318727	0.363498	0.337084	0.318011	0.339962	0.337641	0.331365	0.345099	0.361114	0.374976	0.37382	0.374566	0.374976
chr21	rs538690481	0.0302886	0.0317294	0	0	0.0293986	0	0.00917392	0.197922	0.24415	0.245275	0.219398	0.367491	0.367248	0.369846	0.374167	0.337641	0.374971	0.184255	0.226463	0.266308	0.18506	0.128782	0.311721	0.325216	0.29839	0.316966	0.352438

## Sheet: Table S8
Supplementary Table S8 Power of Exclusion (PE) of the 57 A-InDels in the 1KG populations and Hainan Li group
Locus/PE		African ancestry							Americas				East Asian ancestry						European ancestry					South Asian ancestry
		ACB	ASW	ESN	GWD	LWK	MSL	YRI	CLM	MXL	PUR	PEL	CDX	CHB	CHS	JPT	KHV	HNL	CEU	GBR	FIN	IBS	TSI	BEB	GIH	ITU	PJL	STU
chr1	rs3067397	0.0643998	0.120014	0.116396	0.0535158	0.0690807	0.0266424	0.073924	0.152902	0.0688076	0.148784	0.0521365	0.119237	0.112744	0.102752	0.156006	0.129358	0.0816003	0.191958	0.202335	0.240902	0.153277	0.167862	0.125641	0.152048	0.0980791	0.117766	0.0781893
	rs10607699	0.0994263	0.120014	0.110277	0.148345	0.136218	0.128884	0.0781893	0.152902	0.138414	0.214012	0.17252	0.182839	0.112744	0.12593	0.110451	0.191958	0.222606	0.210568	0.212691	0.0987307	0.104015	0.139645	0.1875	0.159459	0.0980791	0.16159	0.141006
	rs71852971	0.0291959	0.109983	0.0361056	0.0260279	0.0457746	0.040128	0.0282673	0.0868047	0.1875	0.196053	0.121235	0.126131	0.106992	0.175303	0.1875	0.122753	0.140781	0.158395	0.156006	0.183119	0.167862	0.183444	0.141492	0.112744	0.134173	0.0831779	0.0928171
	rs59841142	0.00245877	0.00220362	0	7.6953e-05	0.000392291	0	0	0.0221813	0.0503417	0.0891936	0.0266424	0.156639	0.200564	0.145632	0.28629	0.220352	0.222606	0.150729	0.104836	0.0880539	0.0396083	0.126922	0.104325	0.112744	0.134173	0.153571	0.127585
	rs67487831	0.0291959	0.0435566	0.0179486	0.0332228	0.0201855	0.0182573	0.010178	0.152902	0.117766	0.148784	0.121235	0.156639	0.131329	0.183367	0.171221	0.116396	0.162205	0.0987307	0.156006	0.129358	0.146345	0.120886	0.16795	0.124906	0.1875	0.145848	0.0980791
chr2	rs11277697	0.169913	0.166875	0.158395	0.102514	0.183119	0.121235	0.157098	0.137486	0.149673	0.264098	0.163036	0.0943242	0.167131	0.191701	0.135079	0.183119	0.128492	0.183119	0.27031	0.104392	0.160447	0.115061	0.197879	0.144894	0.0980791	0.178547	0.115117
	rs113011930	0.00160324	0.00220362	0.000100011	0.00117049	0	0.00437506	0.0003307	0.024769	0.0350738	0.00779305	0.056537	0.13331	0.13799	0.218369	0.156006	0.220352	0.173773	0.0138259	0.00514149	0.000392291	0.0103537	0.0239569	0.111117	0.0525965	0.0651644	0.0601714	0.109222
	rs34076006	0.0034771	0.00026022	0.000100011	0.000669368	0.000100011	0	0	0.145044	0.127788	0.116276	0.192699	0.119237	0.191783	0.200309	0.223427	0.136218	0.179779	0.027601	0.0235299	0.0391944	0.0670556	0.0119929	0.158758	0.101451	0.163036	0.131261	0.170912
	rs146875868	0.00160324	0.00100904	0	0.000302559	0.000100011	0	0	0.0173962	0.0622636	0.0387107	0.0439398	0.182839	0.317299	0.159962	0.179224	0.166344	0.182839	0.0457746	0.0715108	0.0606746	0.0937369	0.0396083	0.16795	0.112744	0.127585	0.0781893	0.115117
chr3	rs145191158	0.00160324	0.00579037	0	0	0.000392291	0	0	0.0765373	0.0757708	0.0252302	0.163036	0.173773	0.167131	0.218369	0.204889	0.230461	0.162205	0.0932872	0.0235299	0.042416	0.0670556	0.0841812	0.310872	0.175072	0.148089	0.153571	0.127585
	rs66477007	0.0688076	0.109983	0.010178	0.0603181	0.0735439	0.0439398	0.0213477	0.169552	0.0994263	0.14181	0.0659862	0.119237	0.175072	0.159962	0.135079	0.143339	0.159404	0.166344	0.124975	0.183119	0.0888717	0.109439	0.1875	0.167131	0.163036	0.16159	0.148089
	rs10590825	0.196778	0.142035	0.150729	0.183658	0.174583	0.419219	0.1875	0.17836	0.149673	0.148784	0.121235	0.156639	0.175072	0.22783	0.1875	0.174583	0.165043	0.116396	0.147772	0.143339	0.115061	0.21776	0.197879	0.209635	0.214558	0.131261	0.148089
chr4	rs3834231	0.248274	0.26058	0.210568	0.191401	0.240902	0.214558	0.212984	0.17836	0.0910542	0.156006	0.128884	0.173773	0.209635	0.167503	0.110451	0.210568	0.14593	0.150729	0.132266	0.183119	0.236568	0.236568	0.219889	0.159459	0.0980791	0.131261	0.148089
	rs145577149	0.153571	0.180428	0.174583	0.262195	0.129358	0.128884	0.171804	0.137486	0.201542	0.0942141	0.106926	0.192248	0.183288	0.138832	0.104836	0.220352	0.162205	0.174583	0.0927604	0.174583	0.115061	0.160447	0.158758	0.209635	0.134173	0.131261	0.148089
	rs35309403	0.178547	0.154087	0.262794	0.207603	0.136218	0.153941	0.0968924	0.145044	0.117766	0.135079	0.121235	0.182839	0.152048	0.268644	0.204889	0.166344	0.185937	0.166344	0.124975	0.122753	0.115061	0.075302	0.269147	0.152048	0.115117	0.0994263	0.155431
	rs3064355	0.117766	0.180428	0.166344	0.135723	0.240902	0.17252	0.150102	0.196979	0.16159	0.179224	0.182405	0.173773	0.131329	0.191701	0.135079	0.191958	0.159404	0.122753	0.218369	0.166344	0.236568	0.191622	0.243626	0.281663	0.214558	0.153571	0.148089
chr5	rs66595817	0.0350738	0.0917214	0.00702262	0.0358119	0.0735439	0.0157801	0.0235547	0.13022	0.216338	0.156006	0.121235	0.0943242	0.167131	0.132266	0.104836	0.116396	0.185937	0.129358	0.212691	0.251678	0.227023	0.21776	0.243626	0.248926	0.155431	0.153571	0.141006
	rs1160980	0.178547	0.154087	0.191958	0.129716	0.129358	0.106926	0.1875	0.0922691	0.138414	0.163483	0.17252	0.233458	0.159459	0.175303	0.156006	0.191958	0.138258	0.129358	0.11127	0.174583	0.200064	0.153277	0.158758	0.159459	0.234108	0.16159	0.0877525
chr6	rs60867863	0.000416689	0.00026022	0	0.0714678	0.000392291	0	0	0.0504608	0.0503417	0.00640738	0.182405	0.106265	0.144894	0.218369	0.179224	0.183119	0.176757	0.010178	0.00659809	0.0158285	0.0137352	0.00739269	0.0978299	0.106992	0.0500133	0.0781893	0.134173
	rs112879447	0.178547	0.24282	0.210568	0.161807	0.191958	0.250649	0.157098	0.227524	0.201542	0.214012	0.163036	0.202007	0.159459	0.159962	0.196053	0.158395	0.176757	0.210568	0.156006	0.274253	0.167862	0.191622	0.141492	0.191783	0.179065	0.169913	0.312594
	rs79225518	0.00465042	0.00812757	0.00438894	0.00548757	0.010178	0.00437506	0.000731086	0.0626692	0.0994263	0.0843584	0.0819263	0.182839	0.317299	0.237584	0.243153	0.251678	0.173773	0.0457746	0.0715108	0.0987307	0.0841812	0.0594004	0.133395	0.124906	0.127585	0.138414	0.034176
chr7	rs3217112	0.0449219	0.0834285	0.0457746	0.107593	0.00702262	0.056537	0.0361056	0.0543575	0.0910542	0.051642	0.0710539	0.165043	0.131329	0.145632	0.163483	0.201105	0.173773	0.0529211	0.04585	0.064793	0.0396083	0.0339629	0.133395	0.0562313	0.0693383	0.0831779	0.121235
	rs67426579	0.111407	0.100562	0.0735439	0.0639044	0.064793	0.0479401	0.0826134	0.0868047	0.231909	0.179224	0.238167	0.173773	0.200564	0.152673	0.128583	0.298216	0.195462	0.0932872	0.132266	0.191958	0.126922	0.146345	0.118219	0.0680241	0.141006	0.0734017	0.0980791
	rs151335218	0.138414	0.180428	0.110277	0.0976053	0.0830237	0.214558	0.107306	0.196979	0.1875	0.156006	0.145225	0.148555	0.228671	0.326578	0.253471	0.116396	0.162205	0.183119	0.139862	0.143339	0.160447	0.160447	0.0856895	0.106992	0.115117	0.169913	0.0781893
	rs142221201	0.0167417	0.0683659	0.0987307	0.0535158	0.0529211	0.02976	0.0307757	0.0364603	0.0561156	0.032979	0.0710539	0.148555	0.131329	0.102752	0.14181	0.150729	0.153909	0.010178	0.00997306	0.0085372	0.0313042	0.0119929	0.0468984	0.0491014	0.0535802	0.052226	0.0781893
chr8	rs60564093	0.1875	0.194773	0.150729	0.207603	0.183119	0.128884	0.222014	0.17836	0.265448	0.204889	0.121235	0.268295	0.219003	0.200309	0.179224	0.262794	0.20534	0.158395	0.132266	0.240902	0.153277	0.115061	0.208672	0.200564	0.265793	0.196778	0.170912
	rs57981446	0.000416689	0.0108001	0	0.000669368	0.000865942	0	0	0.161069	0.149673	0.122318	0.136876	0.306651	0.200564	0.326578	0.14181	0.174583	0.176757	0.0606746	0.0353784	0.0690807	0.0339629	0.0631566	0.133395	0.0722691	0.170912	0.105296	0.134173
	rs67365630	0.0643998	0.130687	0.064793	0.0639044	0.0529211	0.0659862	0.048092	0.238428	0.1875	0.28629	0.153941	0.173773	0.175072	0.138832	0.116276	0.262794	0.151215	0.201105	0.182737	0.210568	0.175526	0.191622	0.158758	0.238644	0.179065	0.1875	0.214558
chr9	rs35464887	0.169913	0.130687	0.158395	0.161807	0.174583	0.214558	0.212984	0.145044	0.32196	0.156006	0.163036	0.222606	0.238644	0.145632	0.196053	0.116396	0.143339	0.143339	0.11798	0.274253	0.183444	0.153277	0.0856895	0.131329	0.127585	0.138414	0.0611505
	rs76158822	0.00160324	0.00100904	0	0.0017996	0.000865942	0.000528792	0	0.0221813	0.201542	0.0302853	0.214558	0.140781	0.183288	0.22783	0.204889	0.191958	0.138258	0.0201855	0.00659809	0.0201855	0.0239569	0.0239569	0.0978299	0.191783	0.0877525	0.0734017	0.0651644
	rs5897566	0.0350738	0.100562	0.0158285	0.0412889	0.00702262	0.0093131	0.0172289	0.238428	0.32196	0.171221	0.238167	0.0943242	0.248926	0.209197	0.0994263	0.191958	0.0700729	0.174583	0.132266	0.191958	0.133173	0.126922	0.125641	0.144894	0.109222	0.169913	0.0928171
	rs67405073	0.0781893	0.0834285	0.0830237	0.0676195	0.104392	0.0521365	0.0826134	0.29861	0.1875	0.135079	0.128884	0.140781	0.144894	0.314364	0.275037	0.220352	0.229799	0.210568	0.223427	0.122753	0.227023	0.160447	0.158758	0.159459	0.224178	0.145848	0.127585
chr10	rs140683187	0.124381	0.0756532	0.210568	0.161807	0.240902	0.226139	0.195731	0.273388	0.17419	0.163483	0.182405	0.0596385	0.175072	0.257988	0.171221	0.129358	0.0765197	0.150729	0.164572	0.336806	0.191622	0.139645	0.158758	0.152048	0.265793	0.196778	0.115117
	rs5787309	0.153571	0.180428	0.122753	0.183658	0.210568	0.182405	0.112798	0.161069	0.265448	0.0797025	0.153941	0.119237	0.159459	0.314364	0.28629	0.158395	0.182839	0.0606746	0.104836	0.064793	0.104015	0.0711024	0.104325	0.0394091	0.0535802	0.0688076	0.0432916
	rs34287950	0.0734017	0.0383204	0.0529211	0.0216927	0.010178	0.0330437	0.0282673	0.0765373	0.1875	0.0627526	0.203414	0.182839	0.106992	0.152673	0.135079	0.0987307	0.0905604	0.0272236	0.0262767	0.010178	0.0239569	0.0457105	0.1875	0.175072	0.127585	0.111407	0.115117
chr11	rs67100350	0.16159	0.180428	0.310725	0.260917	0.166344	0.136876	0.204224	0.161069	0.201542	0.128583	0.0659862	0.156639	0.167131	0.200309	0.135079	0.191958	0.192248	0.0529211	0.0764832	0.064793	0.0711024	0.109439	0.0800216	0.0909754	0.0611505	0.0601714	0.0535802
	rs769299	0.1875	0.225946	0.220352	0.199382	0.183119	0.163036	0.157098	0.161069	0.16159	0.135079	0.145225	0.140781	0.144894	0.175303	0.122318	0.183119	0.182839	0.136218	0.202335	0.191958	0.139645	0.120886	0.231538	0.175072	0.179065	0.196778	0.148089
	rs3076465	0.0781893	0.0615384	0.0331459	0.0412889	0.0880539	0.0611505	0.0513836	0.145044	0.248274	0.214012	0.106926	0.126131	0.183288	0.152673	0.1875	0.298216	0.156639	0.240902	0.132266	0.220352	0.167862	0.183444	0.0978299	0.112744	0.170912	0.216338	0.214558
chr12	rs67939200	0.153571	0.209938	0.122753	0.107593	0.122753	0.121235	0.112798	0.0868047	0.0306159	0.0667505	0.0659862	0.306651	0.159459	0.209197	0.156006	0.230461	0.173773	0.0457746	0.0387107	0.042416	0.0195677	0.0711024	0.133395	0.101451	0.109222	0.0937885	0.214558
	rs145941537	0.226632	0.209938	0.158395	0.135723	0.183119	0.182405	0.195731	0.206805	0.149673	0.148784	0.106926	0.112618	0.175072	0.279607	0.14181	0.174583	0.14593	0.191958	0.182737	0.129358	0.26693	0.160447	0.158758	0.200564	0.205241	0.196778	0.0736779
	rs67264216	0.138414	0.180428	0.143339	0.218369	0.174583	0.214558	0.171804	0.110086	0.0831779	0.223427	0.040128	0.126131	0.118713	0.12593	0.171221	0.201105	0.119237	0.174583	0.132266	0.174583	0.200064	0.126922	0.158758	0.131329	0.179065	0.206389	0.103545
chr13	rs35453727	0.026453	0.0615384	0.027601	0.0307304	0.0880539	0.0710539	0.0548009	0.0504608	0.0994263	0.0709044	0.0236876	0.182839	0.144894	0.237584	0.171221	0.158395	0.173773	0.0987307	0.0764832	0.0567192	0.109439	0.0796598	0.0800216	0.159459	0.127585	0.0734017	0.103545
	rs35065898	0.138414	0.0834285	0.0690807	0.044182	0.0987307	0.0710539	0.0698122	0.116528	0.149673	0.156006	0.100241	0.244687	0.175072	0.191701	0.179224	0.158395	0.173773	0.064793	0.0986697	0.0606746	0.109439	0.153277	0.208672	0.200564	0.179065	0.153571	0.134173
chr14	rs561160795	0.145848	0.209938	0.104392	0.0535158	0.158395	0.0710539	0.0781893	0.206805	0.138414	0.122318	0.17252	0.112618	0.167131	0.191701	0.135079	0.350381	0.195462	0.0331459	0.0262767	0.0225393	0.0841812	0.0396083	0.149942	0.209635	0.179065	0.124381	0.0980791
	rs61490765	0.226632	0.130687	0.158395	0.199382	0.183119	0.305236	0.1875	0.1875	0.201542	0.1875	0.106926	0.306651	0.238644	0.268644	0.29786	0.150729	0.215577	0.196053	0.17348	0.136218	0.120886	0.191622	0.197879	0.175072	0.127585	0.111407	0.179065
chr15	rs34419736	0.111407	0.0756532	0.104392	0.0976053	0.064793	0.0659862	0.0781893	0.1875	0.17419	0.223427	0.11392	0.156639	0.167131	0.183367	0.0891936	0.210568	0.189073	0.336806	0.156006	0.210568	0.175526	0.175526	0.133395	0.281663	0.1875	0.16159	0.205241
	rs77635204	0.000919282	0.00579037	0.000100011	0	0.000392291	0	8.41755e-05	0.0397333	0.0622636	0.0449219	0.182405	0.212124	0.131329	0.22783	0.28629	0.201105	0.189073	0.0201855	0.0496681	0.0250107	0.026303	0.0137352	0.125641	0.0860277	0.179065	0.0937885	0.0693383
	rs34421865	0.088375	0.100562	0.0250107	0.0502922	0.0529211	0.0479401	0.0548009	0.169552	0.127788	0.163483	0.192699	0.192248	0.159459	0.183367	0.179224	0.166344	0.189073	0.150729	0.104836	0.0987307	0.146345	0.153277	0.125641	0.118713	0.0572909	0.153571	0.0980791
	rs66739142	0.0167417	0.0207153	0.010178	0.0358119	0.00563827	0.0236876	0.00726612	0.116528	0.127788	0.171221	0.192699	0.126131	0.248926	0.22783	0.148784	0.183119	0.20534	0.0735439	0.057833	0.042416	0.075302	0.120886	0.125641	0.0639398	0.148089	0.131261	0.141006
	rs10626599	0.206389	0.194773	0.191958	0.183658	0.143339	0.226139	0.204224	0.227524	0.17419	0.179224	0.226139	0.268295	0.13799	0.119817	0.179224	0.116396	0.159404	0.230461	0.182737	0.166344	0.153277	0.200064	0.197879	0.118713	0.214558	0.16159	0.141006
chr16	rs145010051	0.000106293	0	0	0	0	0	0	0.000110816	0	9.07117e-05	0	0.182839	0.13799	0.279607	0.156006	0.166344	0.208712	0	0	0.000865942	0	0	0.00732899	0	0.000817116	0.00241062	0.00139994
chr17	rs72031009	0.105296	0.109983	0.0201855	0.0238149	0.0830237	0.0877525	0.0333877	0.103901	0.0910542	0.0891936	0.121235	0.126131	0.167131	0.237584	0.14181	0.158395	0.162205	0.0781893	0.0496681	0.0880539	0.0457105	0.0796598	0.158758	0.0812649	0.0736779	0.052226	0.0535802
chr18	rs77206391	0.0189826	0.013794	0	0.000669368	0.00231848	0.00202526	8.41755e-05	0.137486	0.201542	0.0843584	0.106926	0.212124	0.209635	0.209197	0.223427	0.251678	0.165043	0.122753	0.124975	0.183119	0.075302	0.104015	0.118219	0.0722691	0.103545	0.124381	0.127585
chr19	rs33971783	0.145848	0.142035	0.220352	0.141931	0.136218	0.203414	0.157098	0.145044	0.16159	0.156006	0.214558	0.13331	0.209635	0.145632	0.122318	0.143339	0.159404	0.122753	0.202335	0.174583	0.183444	0.191622	0.25616	0.183288	0.163036	0.178547	0.148089
	rs72085595	0.0213477	0.0207153	0.0331459	0.00797288	0.0303119	0.0134621	0.0137352	0.137486	0.1875	0.14181	0.0877525	0.0554771	0.159459	0.0923754	0.110451	0.0735439	0.040529	0.064793	0.124975	0.136218	0.120886	0.126922	0.149942	0.191783	0.205241	0.248274	0.141006
	rs34529638	0.196778	0.166875	0.251678	0.191401	0.262794	0.263591	0.263591	0.203414	0.16159	0.171221	0.128884	0.156639	0.124906	0.191701	0.122318	0.191958	0.13331	0.129358	0.087099	0.129358	0.146345	0.104015	0.158758	0.191783	0.205241	0.138414	0.170912
chr21	rs538690481	0.000919282	0.00100904	0	0	0.000865942	0	8.41755e-05	0.033331	0.0561156	0.0449219	0.0439398	0.10017	0.112744	0.218369	0.171221	0.158395	0.176757	0.0331459	0.0353784	0.0781893	0.0287515	0.0137352	0.0800216	0.13799	0.0928171	0.153571	0.163036

## Sheet: Table S9
Supplementary Table S9 Typical Paternity Index (TPI) of the 57 A-InDels in the 1KG populations and Hainan Li group
Locus/TPI		African ancestry							Americas				East Asian ancestry						European ancestry					South Asian ancestry
		ACB	ASW	ESN	GWD	LWK	MSL	YRI	CLM	MXL	PUR	PEL	CDX	CHB	CHS	JPT	KHV	HNL	CEU	GBR	FIN	IBS	TSI	BEB	GIH	ITU	PJL	STU
chr1	rs3067397	0.716418	0.847222	0.838983	0.689024	0.727941	0.615942	0.739726	0.921569	0.727273	0.912281	0.685484	0.845455	0.830645	0.807692	0.928571	0.868421	0.758152	1.0102	1.03409	1.125	0.922414	0.955357	0.86	0.919643	0.796875	0.842105	0.75
	rs10607699	0.8	0.847222	0.825	0.91129	0.883929	0.867347	0.75	0.921569	0.888889	1.06122	0.965909	0.989362	0.830645	0.860656	0.825397	1.0102	1.0814	1.05319	1.05814	0.798387	0.810606	0.891667	1	0.936364	0.796875	0.941176	0.894737
	rs71852971	0.623377	0.824324	0.642857	0.61413	0.668919	0.653846	0.62069	0.770492	1	1.01961	0.85	0.861111	0.81746	0.972222	1	0.853448	0.894231	0.933962	0.928571	0.99	0.955357	0.990741	0.895833	0.830645	0.87931	0.761905	0.784615
	rs59841142	0.527473	0.525862	0.5	0.504464	0.510309	0.5	0.5	0.602564	0.680851	0.776119	0.615942	0.93	1.03	0.905172	1.2381	1.07609	1.0814	0.916667	0.8125	0.773438	0.652439	0.862903	0.811321	0.830645	0.87931	0.923077	0.864407
	rs67487831	0.623377	0.663043	0.589286	0.634831	0.596386	0.590278	0.5625	0.921569	0.842105	0.912281	0.85	0.93	0.872881	0.990566	0.962963	0.838983	0.942568	0.798387	0.928571	0.868421	0.90678	0.849206	0.955556	0.858333	1	0.90566	0.796875
chr2	rs11277697	0.96	0.953125	0.933962	0.807143	0.99	0.85	0.931034	0.886792	0.914286	1.18182	0.944444	0.788136	0.953704	1.00962	0.881356	0.99	0.86646	0.99	1.19737	0.811475	0.938596	0.835938	1.02381	0.903509	0.796875	0.979592	0.836066
	rs113011930	0.521739	0.525862	0.505102	0.518349	0.5	0.537975	0.509434	0.61039	0.64	0.553191	0.696721	0.877358	0.887931	1.07143	0.928571	1.07609	0.96875	0.575581	0.541667	0.510309	0.563158	0.607955	0.826923	0.686667	0.71831	0.705882	0.822581
	rs34076006	0.533333	0.508333	0.505102	0.513636	0.505102	0.5	0.5	0.903846	0.864865	0.83871	1.0119	0.845455	1.0098	1.02941	1.08333	0.883929	0.982394	0.61875	0.606667	0.651316	0.722973	0.569149	0.934783	0.804688	0.944444	0.872727	0.962264
	rs146875868	0.521739	0.516949	0.5	0.509009	0.505102	0.5	0.5	0.5875	0.711111	0.65	0.664062	0.989362	1.32051	0.9375	0.981132	0.951923	0.989362	0.668919	0.733871	0.707143	0.786765	0.652439	0.955556	0.830645	0.864407	0.75	0.836066
chr3	rs145191158	0.521739	0.544643	0.5	0.5	0.510309	0.5	0.5	0.746032	0.744186	0.611765	0.944444	0.96875	0.953704	1.07143	1.04	1.1	0.942568	0.785714	0.606667	0.66	0.722973	0.764286	1.30303	0.971698	0.910714	0.923077	0.864407
	rs66477007	0.727273	0.824324	0.5625	0.70625	0.738806	0.664062	0.6	0.959184	0.8	0.896552	0.720339	0.845455	0.971698	0.9375	0.881356	0.9	0.936242	0.951923	0.858491	0.99	0.775362	0.823077	1	0.953704	0.944444	0.941176	0.910714
	rs10590825	1.02128	0.897059	0.916667	0.991228	0.970588	1.63462	1	0.979167	0.914286	0.912281	0.85	0.93	0.971698	1.09375	1	0.970588	0.94898	0.838983	0.91	0.9	0.835938	1.07	1.02381	1.05102	1.0625	0.872727	0.910714
chr4	rs3834231	1.14286	1.17308	1.05319	1.00893	1.125	1.0625	1.05882	0.979167	0.780488	0.928571	0.867347	0.96875	1.05102	0.954545	0.825397	1.05319	0.905844	0.916667	0.875	0.99	1.11458	1.11458	1.075	0.936364	0.796875	0.872727	0.910714
	rs145577149	0.923077	0.983871	0.970588	1.17708	0.868421	0.867347	0.964286	0.886792	1.03226	0.787879	0.817308	1.01087	0.990385	0.889831	0.8125	1.07609	0.942568	0.970588	0.784483	0.970588	0.835938	0.938596	0.934783	1.05102	0.87931	0.872727	0.910714
	rs35309403	0.979592	0.924242	1.17857	1.0463	0.883929	0.923913	0.794118	0.903846	0.842105	0.881356	0.85	0.989362	0.919643	1.19318	1.04	0.951923	0.996429	0.951923	0.858491	0.853448	0.835938	0.743056	1.19444	0.919643	0.836066	0.8	0.927273
	rs3064355	0.842105	0.983871	0.951923	0.882812	1.125	0.965909	0.915254	1.02174	0.941176	0.981132	0.988372	0.96875	0.872881	1.00962	0.881356	1.0102	0.936242	0.853448	1.07143	0.951923	1.11458	1.00943	1.13158	1.22619	1.0625	0.923077	0.910714
chr5	rs66595817	0.64	0.782051	0.55	0.642045	0.738806	0.582192	0.606742	0.87037	1.06667	0.928571	0.85	0.788136	0.953704	0.875	0.8125	0.838983	0.996429	0.868421	1.05814	1.15116	1.09184	1.07	1.13158	1.14444	0.927273	0.923077	0.894737
	rs1160980	0.979592	0.924242	1.0102	0.869231	0.868421	0.817308	1	0.783333	0.888889	0.945455	0.965909	1.10714	0.936364	0.972222	0.928571	1.0102	0.888535	0.868421	0.827273	0.970588	1.02885	0.922414	0.934783	0.936364	1.1087	0.941176	0.772727
chr6	rs60867863	0.510638	0.508333	0.5	0.733766	0.510309	0.5	0.5	0.681159	0.680851	0.547368	0.988372	0.815789	0.903509	1.07143	0.981132	0.99	0.975524	0.5625	0.548193	0.582353	0.575269	0.551546	0.796296	0.81746	0.68	0.75	0.87931
	rs112879447	0.979592	1.12963	1.05319	0.941667	1.0102	1.14865	0.931034	1.09302	1.03226	1.06122	0.944444	1.03333	0.936364	0.9375	1.01961	0.933962	0.975524	1.05319	0.928571	1.20732	0.955357	1.00943	0.895833	1.0098	0.980769	0.96	1.30769
	rs79225518	0.539326	0.554545	0.538043	0.543269	0.5625	0.537975	0.514286	0.712121	0.8	0.764706	0.758929	0.989362	1.32051	1.11702	1.13043	1.15116	0.96875	0.668919	0.733871	0.798387	0.764286	0.703947	0.877551	0.858333	0.864407	0.888889	0.6375
chr7	rs3217112	0.666667	0.7625	0.668919	0.818841	0.55	0.696721	0.642857	0.691176	0.780488	0.684211	0.732759	0.94898	0.872881	0.905172	0.945455	1.03125	0.96875	0.6875	0.669118	0.717391	0.652439	0.636905	0.877551	0.695946	0.728571	0.761905	0.85
	rs67426579	0.827586	0.802632	0.738806	0.71519	0.717391	0.674603	0.760563	0.770492	1.10345	0.981132	1.11842	0.96875	1.03	0.921053	0.866667	1.26923	1.01825	0.785714	0.875	1.0102	0.862903	0.90678	0.843137	0.725352	0.894737	0.738462	0.796875
	rs151335218	0.888889	0.983871	0.825	0.795775	0.761538	1.0625	0.818182	1.02174	1	0.928571	0.904255	0.911765	1.09574	1.34615	1.15556	0.838983	0.942568	0.99	0.892157	0.9	0.938596	0.938596	0.767857	0.81746	0.836066	0.96	0.75
	rs142221201	0.585366	0.72619	0.798387	0.689024	0.6875	0.625	0.627907	0.643836	0.695652	0.634146	0.732759	0.911765	0.872881	0.807692	0.896552	0.916667	0.923841	0.5625	0.561728	0.55618	0.629412	0.569149	0.671875	0.677632	0.689189	0.685714	0.75
chr8	rs60564093	1	1.01667	0.916667	1.0463	0.99	0.867347	1.08	0.979167	1.18519	1.04	0.85	1.19231	1.07292	1.02941	0.981132	1.17857	1.04104	0.933962	0.875	1.125	0.922414	0.835938	1.04878	1.03	1.18605	1.02128	0.962264
	rs57981446	0.510638	0.564815	0.5	0.513636	0.515625	0.5	0.5	0.94	0.914286	0.852459	0.885417	1.29167	1.03	1.34615	0.896552	0.970588	0.975524	0.707143	0.640845	0.727941	0.636905	0.713333	0.877551	0.735714	0.962264	0.813559	0.87931
	rs67365630	0.716418	0.871429	0.717391	0.71519	0.6875	0.720339	0.675	1.11905	1	1.2381	0.923913	0.96875	0.971698	0.889831	0.83871	1.17857	0.917763	1.03125	0.98913	1.05319	0.972727	1.00943	0.934783	1.11957	0.980769	1	1.0625
chr9	rs35464887	0.96	0.871429	0.933962	0.941667	0.970588	1.0625	1.05882	0.903846	1.33333	0.928571	0.944444	1.0814	1.11957	0.905172	1.01961	0.838983	0.9	0.9	0.842593	1.20732	0.990741	0.922414	0.767857	0.872881	0.864407	0.888889	0.708333
	rs76158822	0.521739	0.516949	0.5	0.523148	0.515625	0.512048	0.5	0.602564	1.03226	0.626506	1.0625	0.894231	0.990385	1.09375	1.04	1.0102	0.888535	0.596386	0.548193	0.596386	0.607955	0.607955	0.796296	1.0098	0.772727	0.738462	0.71831
	rs5897566	0.64	0.802632	0.582353	0.656977	0.55	0.559211	0.586957	1.11905	1.33333	0.962963	1.11842	0.788136	1.14444	1.05	0.8	1.0102	0.730366	0.970588	0.875	1.0102	0.877049	0.862903	0.86	0.903509	0.822581	0.96	0.784615
	rs67405073	0.75	0.7625	0.761538	0.724359	0.811475	0.685484	0.760563	1.27027	1	0.881356	0.867347	0.894231	0.903509	1.3125	1.2093	1.07609	1.09843	1.05319	1.08333	0.853448	1.09184	0.938596	0.934783	0.936364	1.08511	0.90566	0.864407
chr10	rs140683187	0.857143	0.743902	1.05319	0.941667	1.125	1.08974	1.01887	1.20513	0.969697	0.945455	0.988372	0.704545	0.971698	1.16667	0.962963	0.868421	0.745989	0.916667	0.947917	1.375	1.00943	0.891667	0.934783	0.919643	1.18605	1.02128	0.836066
	rs5787309	0.923077	0.983871	0.853448	0.991228	1.05319	0.988372	0.830769	0.94	1.18519	0.753623	0.923913	0.845455	0.936364	1.3125	1.2381	0.933962	0.989362	0.707143	0.8125	0.717391	0.810606	0.732877	0.811321	0.651899	0.689189	0.727273	0.662338
	rs34287950	0.738462	0.648936	0.6875	0.601064	0.5625	0.634328	0.62069	0.746032	1	0.712329	1.03659	0.989362	0.81746	0.921053	0.881356	0.798387	0.77933	0.617647	0.614865	0.5625	0.607955	0.66875	1	0.971698	0.864407	0.827586	0.836066
chr11	rs67100350	0.941176	0.983871	1.30263	1.17391	0.951923	0.885417	1.03846	0.94	1.03226	0.866667	0.720339	0.93	0.953704	1.02941	0.881356	1.0102	1.01087	0.6875	0.745902	0.717391	0.732877	0.823077	0.754386	0.780303	0.708333	0.705882	0.689189
	rs769299	1	1.08929	1.07609	1.02727	0.99	0.944444	0.931034	0.94	0.941176	0.881356	0.904255	0.894231	0.903509	0.972222	0.852459	0.99	0.989362	0.883929	1.03409	1.0102	0.891667	0.849206	1.10256	0.971698	0.980769	1.02128	0.910714
	rs3076465	0.75	0.709302	0.634615	0.656977	0.773438	0.708333	0.683544	0.903846	1.14286	1.06122	0.817308	0.861111	0.990385	0.921053	1	1.26923	0.93	1.125	0.875	1.07609	0.955357	0.990741	0.796296	0.830645	0.962264	1.06667	1.0625
chr12	rs67939200	0.923077	1.05172	0.853448	0.818841	0.853448	0.85	0.830769	0.770492	0.627451	0.722222	0.720339	1.29167	0.936364	1.05	0.928571	1.1	0.96875	0.668919	0.65	0.66	0.594444	0.732877	0.877551	0.804688	0.822581	0.786885	1.0625
	rs145941537	1.09091	1.05172	0.933962	0.882812	0.99	0.988372	1.01887	1.04444	0.914286	0.912281	0.817308	0.830357	0.971698	1.22093	0.896552	0.970588	0.905844	1.0102	0.98913	0.868421	1.18889	0.938596	0.934783	1.03	1.04082	1.02128	0.73913
	rs67264216	0.888889	0.983871	0.9	1.07143	0.970588	1.0625	0.964286	0.824561	0.761905	1.08333	0.653846	0.861111	0.844262	0.860656	0.962963	1.03125	0.845455	0.970588	0.875	0.970588	1.02885	0.862903	0.934783	0.872881	0.980769	1.04348	0.809524
chr13	rs35453727	0.615385	0.709302	0.61875	0.627778	0.773438	0.732759	0.692308	0.681159	0.8	0.732394	0.607143	0.989362	0.903509	1.11702	0.962963	0.933962	0.96875	0.798387	0.745902	0.697183	0.823077	0.753521	0.754386	0.936364	0.864407	0.738462	0.809524
	rs35065898	0.888889	0.7625	0.727941	0.664706	0.798387	0.732759	0.72973	0.839286	0.914286	0.928571	0.801887	1.13415	0.971698	1.00962	0.981132	0.933962	0.96875	0.717391	0.798246	0.707143	0.823077	0.922414	1.04878	1.03	0.980769	0.923077	0.87931
chr14	rs561160795	0.90566	1.05172	0.811475	0.689024	0.933962	0.732759	0.75	1.04444	0.888889	0.852459	0.965909	0.830357	0.953704	1.00962	0.881356	1.41429	1.01825	0.634615	0.614865	0.603659	0.764286	0.652439	0.914894	1.05102	0.980769	0.857143	0.796875
	rs61490765	1.09091	0.871429	0.933962	1.02727	0.99	1.28788	1	1	1.03226	1	0.817308	1.29167	1.11957	1.19318	1.26829	0.916667	1.06489	1.01961	0.968085	0.883929	0.849206	1.00943	1.02381	0.971698	0.864407	0.827586	0.980769
chr15	rs34419736	0.827586	0.743902	0.811475	0.795775	0.717391	0.720339	0.75	1	0.969697	1.08333	0.833333	0.93	0.953704	0.990566	0.776119	1.05319	1.0036	1.375	0.928571	1.05319	0.972727	0.972727	0.877551	1.22619	1	0.941176	1.04082
	rs77635204	0.516129	0.544643	0.505102	0.5	0.510309	0.5	0.504673	0.652778	0.711111	0.666667	0.988372	1.05682	0.872881	1.09375	1.2381	1.03125	1.0036	0.596386	0.679104	0.611111	0.614943	0.575269	0.86	0.768657	0.980769	0.786885	0.728571
	rs34421865	0.774194	0.802632	0.611111	0.680723	0.6875	0.674603	0.692308	0.959184	0.864865	0.945455	1.0119	1.01087	0.936364	0.990566	0.981132	0.951923	1.0036	0.916667	0.8125	0.798387	0.90678	0.922414	0.86	0.844262	0.69863	0.923077	0.796875
	rs66739142	0.585366	0.598039	0.5625	0.642045	0.543956	0.607143	0.55102	0.839286	0.864865	0.962963	1.0119	0.861111	1.14444	1.09375	0.912281	0.99	1.04104	0.738806	0.7	0.66	0.743056	0.849206	0.86	0.715278	0.910714	0.872727	0.894737
	rs10626599	1.04348	1.01667	1.0102	0.991228	0.9	1.08974	1.03846	1.09302	0.969697	0.981132	1.08974	1.19231	0.887931	0.846774	0.981132	0.838983	0.936242	1.1	0.98913	0.951923	0.922414	1.02885	1.02381	0.844262	1.0625	0.941176	0.894737
chr16	rs145010051	0.505263	0.5	0.5	0.5	0.5	0.5	0.5	0.505376	0.5	0.504854	0.5	0.989362	0.887931	1.22093	0.928571	0.951923	1.04887	0.5	0.5	0.515625	0.5	0.5	0.551282	0.5	0.515152	0.527174	0.520202
chr17	rs72031009	0.813559	0.824324	0.596386	0.607527	0.761538	0.772727	0.635294	0.810345	0.780488	0.776119	0.85	0.861111	0.953704	1.11702	0.896552	0.933962	0.942568	0.75	0.679104	0.773438	0.66875	0.753521	0.934783	0.757353	0.73913	0.685714	0.689189
chr18	rs77206391	0.592593	0.575472	0.5	0.513636	0.526596	0.524691	0.504673	0.886792	1.03226	0.764706	0.817308	1.05682	1.05102	1.05	1.08333	1.15116	0.94898	0.853448	0.858491	0.99	0.743056	0.810606	0.843137	0.735714	0.809524	0.857143	0.864407
chr19	rs33971783	0.90566	0.897059	1.07609	0.896825	0.883929	1.03659	0.931034	0.903846	0.941176	0.928571	1.0625	0.877358	1.05102	0.905172	0.852459	0.9	0.936242	0.853448	1.03409	0.970588	0.990741	1.00943	1.16216	0.990385	0.944444	0.979592	0.910714
	rs72085595	0.6	0.598039	0.634615	0.553922	0.626582	0.574324	0.575269	0.886792	1	0.896552	0.772727	0.69403	0.936364	0.783582	0.825397	0.738806	0.65493	0.717391	0.858491	0.883929	0.849206	0.862903	0.914894	1.0098	1.04082	1.14286	0.894737
	rs34529638	1.02128	0.953125	1.15116	1.00893	1.17857	1.18056	1.18056	1.03659	0.941176	0.962963	0.867347	0.93	0.858333	1.00962	0.852459	1.0102	0.877358	0.868421	0.771186	0.868421	0.90678	0.810606	0.934783	1.0098	1.04082	0.888889	0.962264
chr21	rs538690481	0.516129	0.516949	0.5	0.5	0.515625	0.5	0.504673	0.635135	0.695652	0.666667	0.664062	0.801724	0.830645	1.07143	0.962963	0.933962	0.975524	0.634615	0.640845	0.75	0.622093	0.575269	0.754386	0.887931	0.784615	0.923077	0.944444

[truncated: 2 more sheets: Table S10, Table S11]
